# Supplementary material for: (Acetyl­acetonato-κ2 O,O′)(2-bromo-4-chloro-6-{[2-(dimethyl­amino)­ethyl­imino]­meth­yl}phenolato-κ3 N,N′,O)oxidovanadium(IV)
Source: Acta Crystallogr Sect E Struct Rep Online. 2011 Apr 29;67(Pt 5):m650. doi: 10.1107/S1600536811015406 (PMC3089186; doi:10.1107/S1600536811015406)
Supplement: Supplementary file 1 [file e-67-0m650-sup1.cif]

##############################################################################
#                                                                            #
# This CIF contains the data in a paper accepted for publication in          #
# Acta Crystallographica Section E. It conforms to the requirements of       #
# Notes for Authors for Acta Crystallographica Section E, and has been       #
# peer reviewed under the auspices of the IUCr Commission on Journals.       #
#                                                                            #
# Full details of the Crystallographic Information File format               #
# are given in the paper "The Crystallographic Information File (CIF):       #
# a New Standard Archive File for Crystallography" by S. R. Hall, F. H.      #
# Allen and I. D. Brown [Acta Cryst. (1991), A47, 655-685].                  #
#                                                                            #
# The current version of the core CIF dictionary is obtainable from          #
# ftp://ftp.iucr.org/pub/cif_core.dic.                                       #
#                                                                            #
# Software is freely available for graphical display of the structure(s)     #
# in this CIF. For information consult the CIF software page                 #
# http://www.iucr.org/resources/cif/software.                                #
#                                                                            #
# This file may be used for bona fide research purposes within the           #
# scientific community so long as proper attribution is given to the journal # 
# article from which it was obtained.                                        #
#                                                                            #
##############################################################################
data_global
_audit_creation_method     'form.cif (version 2.0)'
_journal_data_validation_number     ?
_journal_date_recd_electronic     2011-04-22
_journal_date_accepted     2011-04-24
_journal_name_full     'Acta Crystallographica, Section E'
_journal_year     2011
_journal_volume     67
_journal_issue      5
_journal_page_first     m650
_journal_page_last     m650
_journal_paper_category     QM
_journal_coeditor_code     HB5858
_publ_contact_author_name     'Fu-Ming Wang'
_publ_contact_author_address
;
Department of Chemistry
Dezhou University
Dezhou Shandong 253023
People's Republic of China
;
_publ_contact_author_email     wfm99999@126.com
_publ_contact_author_fax     ?
_publ_contact_author_phone     ?
_publ_section_title
;\
(Acetylacetonato-\k^2^<i>O</i>,<i>O</i>')(2-bromo-4-chloro-6-{[2-\
(dimethylamino)ethylimino]methyl}phenolato-\k^3^<i>N</i>,<i>N</i>',<i>O</i>)\
oxidovanadium(IV)
;
loop_
    _publ_author_name
    _publ_author_address
    'Fu-Ming Wang'
;
Department of Chemistry
Dezhou University
Dezhou Shandong 253023
People's Republic of China
;
data_I
_audit_creation_method     SHELXL-97
_chemical_name_systematic
;
(Acetylacetonato-\k^2^<i>O</i>,<i>O</i>')(2-bromo-4-chloro-6-{[2-
(dimethylamino)ethylimino]methyl}phenolato-
\k^3^<i>N</i>,<i>N</i>',<i>O</i>)oxidovanadium(IV)
;
_chemical_name_common     ?
_chemical_formula_moiety     'C16 H20 Br Cl N2 O4 V'
_chemical_formula_sum     'C16 H20 Br Cl N2 O4 V'
_chemical_formula_iupac     '[V (C11 H13 Br Cl N2 O) (C5 H7 O2) O]'
_chemical_formula_weight     470.64
_chemical_melting_point     ?
_symmetry_cell_setting     orthorhombic
_symmetry_space_group_name_H-M     'P n a 21'
loop_
    _symmetry_equiv_pos_as_xyz
    'x, y, z'
    '-x, -y, z+1/2'
    'x+1/2, -y+1/2, z'
    '-x+1/2, y+1/2, z+1/2'
_cell_length_a     20.351(2)
_cell_length_b     12.7490(10)
_cell_length_c     7.410(2)
_cell_angle_alpha     90.00
_cell_angle_beta     90.00
_cell_angle_gamma     90.00
_cell_volume     1922.6(6)
_cell_formula_units_Z     4
_cell_measurement_reflns_used     1129
_cell_measurement_theta_min     2.5
_cell_measurement_theta_max     24.5
_cell_measurement_temperature     298(2)
_exptl_crystal_description     block
_exptl_crystal_colour     green
_exptl_crystal_size_max     0.37
_exptl_crystal_size_mid     0.33
_exptl_crystal_size_min     0.32
_exptl_crystal_density_diffrn     1.626
_exptl_crystal_density_meas     ?
_exptl_crystal_density_method     'not measured'
_exptl_crystal_F_000     948
_exptl_absorpt_coefficient_mu     2.755
_exptl_absorpt_correction_type     multi-scan
_exptl_absorpt_process_details     '(SADABS; Sheldrick, 1996)'
_exptl_absorpt_correction_T_min     0.429
_exptl_absorpt_correction_T_max     0.473
_exptl_special_details
;
;
_diffrn_ambient_temperature     298(2)
_diffrn_radiation_type     MoK\a
_diffrn_radiation_wavelength     0.71073
_diffrn_radiation_source     'fine-focus sealed tube'
_diffrn_radiation_monochromator     graphite
_diffrn_measurement_device_type     'Bruker SMART CCD'
_diffrn_measurement_method     \w
_diffrn_detector_area_resol_mean     ?
_diffrn_reflns_number     7060
_diffrn_reflns_av_R_equivalents     0.0519
_diffrn_reflns_av_sigmaI/netI     0.1096
_diffrn_reflns_theta_min     2.56
_diffrn_reflns_theta_max     27.50
_diffrn_reflns_theta_full     27.50
_diffrn_measured_fraction_theta_max     0.984
_diffrn_measured_fraction_theta_full     0.984
_diffrn_reflns_limit_h_min     -15
_diffrn_reflns_limit_h_max     26
_diffrn_reflns_limit_k_min     -10
_diffrn_reflns_limit_k_max     16
_diffrn_reflns_limit_l_min     -9
_diffrn_reflns_limit_l_max     9
_diffrn_standards_number     0
_diffrn_standards_interval_count     .
_diffrn_standards_interval_time     .
_diffrn_standards_decay_%     ?
_refine_special_details
;
 Refinement of F^2^ against ALL reflections.  The weighted R-factor wR and
 goodness of fit S are based on F^2^, conventional R-factors R are based
 on F, with F set to zero for negative F^2^. The threshold expression of
 F^2^ > 2sigma(F^2^) is used only for calculating R-factors(gt) etc. and is
 not relevant to the choice of reflections for refinement.  R-factors based
 on F^2^ are statistically about twice as large as those based on F, and R-
 factors based on ALL data will be even larger.
;
_reflns_number_total     3863
_reflns_number_gt     2284
_reflns_threshold_expression     I>2\s(I)
_refine_ls_structure_factor_coef     Fsqd
_refine_ls_matrix_type     full
_refine_ls_R_factor_all     0.0988
_refine_ls_R_factor_gt     0.0469
_refine_ls_wR_factor_gt     0.0822
_refine_ls_wR_factor_ref     0.0999
_refine_ls_goodness_of_fit_ref     0.930
_refine_ls_restrained_S_all     0.930
_refine_ls_number_reflns     3863
_refine_ls_number_parameters     230
_refine_ls_number_restraints     1
_refine_ls_hydrogen_treatment     constr
_refine_ls_weighting_scheme     calc
_refine_ls_weighting_details     'calc w=1/[\s^2^(Fo^2^)]'
_atom_sites_solution_hydrogens     geom
_atom_sites_solution_primary     direct
_atom_sites_solution_secondary     difmap
_refine_ls_shift/su_max     0.000
_refine_ls_shift/su_mean     0.000
_refine_diff_density_max     0.323
_refine_diff_density_min     -0.393
_refine_ls_extinction_method     none
_refine_ls_extinction_coef     ?
_refine_ls_abs_structure_details     'Flack (1983), 1475 Friedel pairs'
_refine_ls_abs_structure_Flack     0.028(14)
loop_
    _atom_type_symbol
    _atom_type_description
    _atom_type_scat_dispersion_real
    _atom_type_scat_dispersion_imag
    _atom_type_scat_source
    'C' 'C' 0.0033 0.0016
                         'International Tables Vol C Tables 4.2.6.8 and 6.1.1.4'
    'H' 'H' 0.0000 0.0000
                         'International Tables Vol C Tables 4.2.6.8 and 6.1.1.4'
    'N' 'N' 0.0061 0.0033
                         'International Tables Vol C Tables 4.2.6.8 and 6.1.1.4'
    'O' 'O' 0.0106 0.0060
                         'International Tables Vol C Tables 4.2.6.8 and 6.1.1.4'
    'Cl' 'Cl' 0.1484 0.1585
                         'International Tables Vol C Tables 4.2.6.8 and 6.1.1.4'
    'V' 'V' 0.3005 0.5294
                         'International Tables Vol C Tables 4.2.6.8 and 6.1.1.4'
    'Br' 'Br' -0.2901 2.4595
                         'International Tables Vol C Tables 4.2.6.8 and 6.1.1.4'
_computing_data_collection     'SMART (Bruker, 1998)'
_computing_cell_refinement     'SAINT (Bruker, 1998)'
_computing_data_reduction     'SAINT (Bruker, 1998)'
_computing_structure_solution     'SHELXS97 (Sheldrick, 2008)'
_computing_structure_refinement     'SHELXL97 (Sheldrick, 2008)'
_computing_molecular_graphics     'SHELXTL (Sheldrick, 2008)'
_computing_publication_material     'SHELXTL (Sheldrick, 2008)'
loop_
    _atom_site_type_symbol
    _atom_site_label
    _atom_site_fract_x
    _atom_site_fract_y
    _atom_site_fract_z
    _atom_site_U_iso_or_equiv
    _atom_site_adp_type
    _atom_site_calc_flag
    _atom_site_refinement_flags
    _atom_site_occupancy
    _atom_site_symmetry_multiplicity
    _atom_site_disorder_assembly
    _atom_site_disorder_group
    V V1 0.63268(4) -0.04041(7) 0.00361(16) 0.0381(3) Uani d . 1 1 . .
    Br Br1 0.64969(3) 0.21353(5) -0.47589(10) 0.0583(2) Uani d . 1 1 . .
    Cl Cl1 0.51964(10) 0.50695(15) -0.0592(3) 0.0756(6) Uani d . 1 1 . .
    N N1 0.5724(2) 0.0368(4) 0.1869(7) 0.0380(12) Uani d . 1 1 . .
    N N2 0.6403(2) -0.1505(4) 0.2353(7) 0.0439(14) Uani d . 1 1 . .
    O O1 0.62782(18) 0.0834(3) -0.1510(6) 0.0457(11) Uani d . 1 1 . .
    O O2 0.70569(18) 0.0442(3) 0.1592(5) 0.0476(11) Uani d . 1 1 . .
    O O3 0.71095(18) -0.0874(3) -0.1350(5) 0.0431(10) Uani d . 1 1 . .
    O O4 0.57889(17) -0.1130(3) -0.0917(6) 0.0538(12) Uani d . 1 1 . .
    C C1 0.6018(2) 0.1765(5) -0.1231(8) 0.0343(14) Uani d . 1 1 . .
    C C2 0.6071(3) 0.2535(5) -0.2607(8) 0.0376(15) Uani d . 1 1 . .
    C C3 0.5833(3) 0.3523(6) -0.2406(9) 0.0450(17) Uani d . 1 1 . .
    H H3 0.5897 0.4019 -0.3310 0.054 Uiso calc R 1 1 . .
    C C4 0.5496(3) 0.3788(5) -0.0854(10) 0.0501(17) Uani d . 1 1 . .
    C C5 0.5398(2) 0.3065(5) 0.0468(9) 0.0426(15) Uani d . 1 1 . .
    H H5 0.5161 0.3248 0.1495 0.051 Uiso calc R 1 1 . .
    C C6 0.5652(2) 0.2037(4) 0.0296(11) 0.0375(12) Uani d . 1 1 . .
    C C7 0.5528(3) 0.1311(5) 0.1766(8) 0.0402(15) Uani d . 1 1 . .
    H H7 0.5280 0.1562 0.2728 0.048 Uiso calc R 1 1 . .
    C C8 0.5571(3) -0.0253(5) 0.3450(10) 0.0534(19) Uani d . 1 1 . .
    H H8A 0.5201 -0.0709 0.3202 0.064 Uiso calc R 1 1 . .
    H H8B 0.5456 0.0203 0.4449 0.064 Uiso calc R 1 1 . .
    C C9 0.6162(3) -0.0896(6) 0.3927(9) 0.060(2) Uani d . 1 1 . .
    H H9A 0.6509 -0.0436 0.4353 0.072 Uiso calc R 1 1 . .
    H H9B 0.6051 -0.1374 0.4898 0.072 Uiso calc R 1 1 . .
    C C10 0.7074(3) -0.1882(6) 0.2724(10) 0.072(2) Uani d . 1 1 . .
    H H10A 0.7069 -0.2319 0.3779 0.108 Uiso calc R 1 1 . .
    H H10B 0.7359 -0.1294 0.2923 0.108 Uiso calc R 1 1 . .
    H H10C 0.7230 -0.2280 0.1711 0.108 Uiso calc R 1 1 . .
    C C11 0.5987(3) -0.2457(5) 0.2077(13) 0.076(2) Uani d . 1 1 . .
    H H11A 0.5551 -0.2247 0.1734 0.113 Uiso calc R 1 1 . .
    H H11B 0.5967 -0.2852 0.3179 0.113 Uiso calc R 1 1 . .
    H H11C 0.6174 -0.2883 0.1142 0.113 Uiso calc R 1 1 . .
    C C12 0.8031(3) 0.1328(6) 0.2472(10) 0.064(2) Uani d . 1 1 . .
    H H12A 0.8117 0.0954 0.3572 0.097 Uiso calc R 1 1 . .
    H H12B 0.7777 0.1944 0.2733 0.097 Uiso calc R 1 1 . .
    H H12C 0.8439 0.1527 0.1923 0.097 Uiso calc R 1 1 . .
    C C13 0.7652(3) 0.0633(5) 0.1198(9) 0.0422(16) Uani d . 1 1 . .
    C C14 0.7966(3) 0.0228(5) -0.0327(9) 0.0459(18) Uani d . 1 1 . .
    H H14 0.8394 0.0447 -0.0556 0.055 Uiso calc R 1 1 . .
    C C15 0.7685(3) -0.0473(5) -0.1516(9) 0.0459(17) Uani d . 1 1 . .
    C C16 0.8073(3) -0.0823(6) -0.3127(10) 0.069(2) Uani d . 1 1 . .
    H H16A 0.7848 -0.0620 -0.4209 0.104 Uiso calc R 1 1 . .
    H H16B 0.8121 -0.1572 -0.3101 0.104 Uiso calc R 1 1 . .
    H H16C 0.8500 -0.0501 -0.3101 0.104 Uiso calc R 1 1 . .
loop_
    _atom_site_aniso_label
    _atom_site_aniso_U_11
    _atom_site_aniso_U_22
    _atom_site_aniso_U_33
    _atom_site_aniso_U_12
    _atom_site_aniso_U_13
    _atom_site_aniso_U_23
    V1 0.0346(4) 0.0410(6) 0.0388(6) 0.0030(4) 0.0017(5) -0.0003(6)
    Br1 0.0701(4) 0.0680(5) 0.0367(3) -0.0054(3) 0.0078(4) -0.0003(5)
    Cl1 0.1159(14) 0.0445(11) 0.0665(12) 0.0281(11) 0.0116(11) 0.0049(10)
    N1 0.031(3) 0.041(3) 0.042(3) -0.001(2) 0.006(2) -0.001(3)
    N2 0.040(3) 0.043(4) 0.049(3) 0.004(3) 0.010(2) 0.010(3)
    O1 0.057(2) 0.043(3) 0.038(2) 0.014(2) 0.018(2) 0.004(2)
    O2 0.038(2) 0.061(3) 0.044(3) -0.005(2) 0.0084(19) -0.012(2)
    O3 0.043(2) 0.043(3) 0.043(3) 0.003(2) 0.004(2) -0.006(2)
    O4 0.042(2) 0.053(3) 0.066(3) -0.002(2) -0.012(2) -0.005(2)
    C1 0.027(3) 0.040(4) 0.036(4) -0.002(3) -0.005(2) -0.001(3)
    C2 0.036(3) 0.042(4) 0.035(4) 0.000(3) -0.002(3) 0.002(3)
    C3 0.052(4) 0.045(5) 0.038(4) -0.004(3) -0.007(3) 0.005(3)
    C4 0.053(4) 0.042(4) 0.056(5) 0.005(3) -0.011(3) 0.000(4)
    C5 0.047(3) 0.049(4) 0.033(4) 0.004(3) -0.005(3) -0.003(4)
    C6 0.032(2) 0.040(3) 0.041(3) 0.003(2) 0.006(4) -0.001(4)
    C7 0.032(3) 0.052(5) 0.037(4) 0.003(3) 0.008(3) -0.005(3)
    C8 0.052(4) 0.045(4) 0.063(5) 0.006(3) 0.027(3) 0.017(4)
    C9 0.068(4) 0.062(5) 0.051(5) 0.012(4) 0.020(4) 0.021(4)
    C10 0.053(4) 0.076(6) 0.087(6) 0.019(4) 0.008(4) 0.029(5)
    C11 0.089(5) 0.054(5) 0.084(6) -0.015(4) -0.001(5) 0.006(5)
    C12 0.055(4) 0.065(6) 0.073(6) -0.008(4) -0.011(4) -0.017(5)
    C13 0.037(4) 0.041(4) 0.049(4) 0.000(3) 0.001(3) 0.013(3)
    C14 0.032(3) 0.050(4) 0.056(5) -0.001(3) 0.009(3) 0.006(3)
    C15 0.051(4) 0.045(5) 0.042(4) 0.017(4) 0.007(3) 0.019(4)
    C16 0.069(5) 0.090(6) 0.049(4) 0.010(4) 0.030(4) -0.001(5)
_geom_special_details
;
 All esds (except the esd in the dihedral angle between two l.s. planes)
 are estimated using the full covariance matrix.  The cell esds are taken
 into account individually in the estimation of esds in distances, angles
 and torsion angles; correlations between esds in cell parameters are only
 used when they are defined by crystal symmetry.  An approximate (isotropic)
 treatment of cell esds is used for estimating esds involving l.s. planes.
;
loop_
    _geom_bond_atom_site_label_1
    _geom_bond_atom_site_label_2
    _geom_bond_site_symmetry_2
    _geom_bond_distance
    _geom_bond_publ_flag
    V1 O4 . 1.598(4) y
    V1 O1 . 1.952(4) y
    V1 O3 . 1.988(4) y
    V1 N1 . 2.078(5) y
    V1 O2 . 2.168(4) y
    V1 N2 . 2.222(5) y
    Br1 C2 . 1.885(6) ?
    Cl1 C4 . 1.755(7) ?
    N1 C7 . 1.268(7) ?
    N1 C8 . 1.448(8) ?
    N2 C10 . 1.473(7) ?
    N2 C9 . 1.484(8) ?
    N2 C11 . 1.494(7) ?
    O1 C1 . 1.316(6) ?
    O2 C13 . 1.269(6) ?
    O3 C15 . 1.285(7) ?
    C1 C6 . 1.399(9) ?
    C1 C2 . 1.420(8) ?
    C2 C3 . 1.358(8) ?
    C3 C4 . 1.381(8) ?
    C3 H3 . 0.9300 ?
    C4 C5 . 1.360(8) ?
    C5 C6 . 1.414(7) ?
    C5 H5 . 0.9300 ?
    C6 C7 . 1.452(9) ?
    C7 H7 . 0.9300 ?
    C8 C9 . 1.497(8) ?
    C8 H8A . 0.9700 ?
    C8 H8B . 0.9700 ?
    C9 H9A . 0.9700 ?
    C9 H9B . 0.9700 ?
    C10 H10A . 0.9600 ?
    C10 H10B . 0.9600 ?
    C10 H10C . 0.9600 ?
    C11 H11A . 0.9600 ?
    C11 H11B . 0.9600 ?
    C11 H11C . 0.9600 ?
    C12 C13 . 1.507(8) ?
    C12 H12A . 0.9600 ?
    C12 H12B . 0.9600 ?
    C12 H12C . 0.9600 ?
    C13 C14 . 1.397(8) ?
    C14 C15 . 1.379(8) ?
    C14 H14 . 0.9300 ?
    C15 C16 . 1.499(9) ?
    C16 H16A . 0.9600 ?
    C16 H16B . 0.9600 ?
    C16 H16C . 0.9600 ?
loop_
    _geom_angle_atom_site_label_1
    _geom_angle_atom_site_label_2
    _geom_angle_atom_site_label_3
    _geom_angle_site_symmetry_1
    _geom_angle_site_symmetry_3
    _geom_angle
    _geom_angle_publ_flag
    O4 V1 O1 . . 100.0(2) y
    O4 V1 O3 . . 98.39(19) y
    O1 V1 O3 . . 88.92(17) y
    O4 V1 N1 . . 99.13(19) y
    O1 V1 N1 . . 88.30(18) y
    O3 V1 N1 . . 162.47(18) y
    O4 V1 O2 . . 173.0(2) y
    O1 V1 O2 . . 86.82(17) y
    O3 V1 O2 . . 82.86(15) y
    N1 V1 O2 . . 79.70(17) y
    O4 V1 N2 . . 91.3(2) y
    O1 V1 N2 . . 165.2(2) y
    O3 V1 N2 . . 98.79(17) y
    N1 V1 N2 . . 80.5(2) y
    O2 V1 N2 . . 81.70(17) y
    C7 N1 C8 . . 120.0(5) ?
    C7 N1 V1 . . 126.5(4) ?
    C8 N1 V1 . . 113.3(4) ?
    C10 N2 C9 . . 109.3(5) ?
    C10 N2 C11 . . 106.6(5) ?
    C9 N2 C11 . . 110.2(5) ?
    C10 N2 V1 . . 114.5(4) ?
    C9 N2 V1 . . 104.7(3) ?
    C11 N2 V1 . . 111.6(4) ?
    C1 O1 V1 . . 131.1(4) ?
    C13 O2 V1 . . 128.8(4) ?
    C15 O3 V1 . . 131.3(4) ?
    O1 C1 C6 . . 124.5(5) ?
    O1 C1 C2 . . 118.7(5) ?
    C6 C1 C2 . . 116.7(6) ?
    C3 C2 C1 . . 122.4(6) ?
    C3 C2 Br1 . . 120.5(5) ?
    C1 C2 Br1 . . 117.1(5) ?
    C2 C3 C4 . . 119.7(6) ?
    C2 C3 H3 . . 120.1 ?
    C4 C3 H3 . . 120.1 ?
    C5 C4 C3 . . 120.5(6) ?
    C5 C4 Cl1 . . 120.0(5) ?
    C3 C4 Cl1 . . 119.5(6) ?
    C4 C5 C6 . . 120.6(6) ?
    C4 C5 H5 . . 119.7 ?
    C6 C5 H5 . . 119.7 ?
    C1 C6 C5 . . 119.9(6) ?
    C1 C6 C7 . . 122.7(5) ?
    C5 C6 C7 . . 117.4(6) ?
    N1 C7 C6 . . 126.5(6) ?
    N1 C7 H7 . . 116.7 ?
    C6 C7 H7 . . 116.7 ?
    N1 C8 C9 . . 108.6(5) ?
    N1 C8 H8A . . 110.0 ?
    C9 C8 H8A . . 110.0 ?
    N1 C8 H8B . . 110.0 ?
    C9 C8 H8B . . 110.0 ?
    H8A C8 H8B . . 108.4 ?
    N2 C9 C8 . . 111.4(6) ?
    N2 C9 H9A . . 109.3 ?
    C8 C9 H9A . . 109.3 ?
    N2 C9 H9B . . 109.3 ?
    C8 C9 H9B . . 109.3 ?
    H9A C9 H9B . . 108.0 ?
    N2 C10 H10A . . 109.5 ?
    N2 C10 H10B . . 109.5 ?
    H10A C10 H10B . . 109.5 ?
    N2 C10 H10C . . 109.5 ?
    H10A C10 H10C . . 109.5 ?
    H10B C10 H10C . . 109.5 ?
    N2 C11 H11A . . 109.5 ?
    N2 C11 H11B . . 109.5 ?
    H11A C11 H11B . . 109.5 ?
    N2 C11 H11C . . 109.5 ?
    H11A C11 H11C . . 109.5 ?
    H11B C11 H11C . . 109.5 ?
    C13 C12 H12A . . 109.5 ?
    C13 C12 H12B . . 109.5 ?
    H12A C12 H12B . . 109.5 ?
    C13 C12 H12C . . 109.5 ?
    H12A C12 H12C . . 109.5 ?
    H12B C12 H12C . . 109.5 ?
    O2 C13 C14 . . 123.5(6) ?
    O2 C13 C12 . . 117.1(6) ?
    C14 C13 C12 . . 119.3(5) ?
    C15 C14 C13 . . 124.5(5) ?
    C15 C14 H14 . . 117.7 ?
    C13 C14 H14 . . 117.7 ?
    O3 C15 C14 . . 125.1(6) ?
    O3 C15 C16 . . 116.0(6) ?
    C14 C15 C16 . . 118.9(6) ?
    C15 C16 H16A . . 109.5 ?
    C15 C16 H16B . . 109.5 ?
    H16A C16 H16B . . 109.5 ?
    C15 C16 H16C . . 109.5 ?
    H16A C16 H16C . . 109.5 ?
    H16B C16 H16C . . 109.5 ?
