# Supplementary material for: (Acetyl­acetonato-κ2 O,O′)(2-bromo-4-chloro-6-{[2-(dimethyl­amino)­ethyl­imino]­meth­yl}phenolato-κ3 N,N′,O)oxidovanadium(IV)
Source: Acta Crystallogr Sect E Struct Rep Online. 2011 Apr 29;67(Pt 5):m650. doi: 10.1107/S1600536811015406 (PMC3089186; doi:10.1107/S1600536811015406)
Supplement: Supplementary file 2 [file e-67-0m650-Isup2.hkl]

# 
# h,k,l, Fc-squared, Fo-squared, sigma(Fo-squared) and status flag 
# 
data_I
_shelx_title ' A in Pna2(1)' 
_shelx_refln_list_code          4 
_shelx_F_calc_maximum      162.06 
_exptl_crystal_F_000       948.00 
_reflns_d_resolution_high  0.7696 
 
loop_ 
 _symmetry_equiv_pos_as_xyz 
 'x, y, z' 
 '-x, -y, z+1/2' 
 'x+1/2, -y+1/2, z' 
 '-x+1/2, y+1/2, z+1/2' 
 
_cell_length_a    20.3510 
_cell_length_b    12.7490 
_cell_length_c     7.4100 
_cell_angle_alpha  90.000 
_cell_angle_beta   90.000 
_cell_angle_gamma  90.000 
 
_shelx_F_squared_multiplier     1.000 
 
loop_ 
 _refln_index_h 
 _refln_index_k 
 _refln_index_l 
 _refln_F_squared_calc 
 _refln_F_squared_meas 
 _refln_F_squared_sigma 
 _refln_observed_status 
   8   0  -9       99.52       71.86    115.22 o 
   5   1  -9       28.00      -40.92     95.97 o 
   6   1  -9      198.49       90.86    107.91 o 
   7   1  -9        1.85       35.56    102.55 o 
   8   1  -9       82.17      117.17    119.11 o 
   9   1  -9      130.77      177.68     84.14 o 
   6   2  -9      300.25      243.83    124.96 o 
   7   2  -9      112.16      128.37    119.60 o 
   8   2  -9      174.22      357.83    137.63 o 
   7   3  -9       23.16      160.04    118.38 o 
   8   3  -9       31.38       46.53    125.69 o 
   4   0  -8     1769.42     1681.49    192.68 o 
   6   0  -8      287.76      315.69    114.73 o 
   8   0  -8      675.52      535.41    129.83 o 
  10   0  -8      459.37      476.95    135.19 o 
  12   0  -8      103.35       55.05     97.68 o 
  14   0  -8      348.46      516.89    145.42 o 
   3   1  -8      277.85      216.31     95.24 o 
   4   1  -8       83.67       73.32     87.69 o 
   5   1  -8       29.51       90.53     62.29 o 
   6   1  -8      226.78      155.05     67.13 o 
   7   1  -8      512.20      556.17    152.85 o 
   8   1  -8      467.93      455.87     87.98 o 
   9   1  -8       62.63       16.05     76.12 o 
  10   1  -8       18.04       -9.24    104.38 o 
  11   1  -8      127.64      119.40     75.10 o 
  12   1  -8      273.70      151.09     81.26 o 
  13   1  -8       44.13       32.30     75.53 o 
  14   1  -8       88.07      145.51     85.95 o 
   4   2  -8      108.06      143.96     92.81 o 
   5   2  -8       69.10       53.59     83.79 o 
   6   2  -8      192.98      191.46    102.79 o 
   7   2  -8       60.67       54.27     65.51 o 
   8   2  -8       18.92       21.02     65.82 o 
   9   2  -8       19.26      -20.33     63.64 o 
  10   2  -8      397.57      388.78     86.94 o 
  11   2  -8       60.54       82.83     73.97 o 
  12   2  -8      100.64       86.07     76.38 o 
  13   2  -8       36.94       35.16     71.91 o 
  14   2  -8       57.12       32.49    119.48 o 
   5   3  -8       11.24     -115.70     78.19 o 
   6   3  -8      471.90      158.82    100.60 o 
   7   3  -8      113.91       80.63     98.90 o 
   8   3  -8      248.13      240.18    120.33 o 
   9   3  -8      131.29       83.23     67.06 o 
  10   3  -8       96.89      137.68     74.01 o 
  11   3  -8        0.20       15.77     72.23 o 
  12   3  -8      215.93      308.27     89.38 o 
  13   3  -8       97.44      116.56     82.47 o 
   7   4  -8       15.21       -3.65     92.56 o 
   8   4  -8       82.79      -68.69    100.36 o 
   9   4  -8      376.54      460.14    134.70 o 
  10   4  -8      217.13      105.47    113.51 o 
  11   4  -8      116.68       90.65     76.09 o 
  12   4  -8       42.01       67.71    109.49 o 
  13   4  -8      126.98      100.51     81.97 o 
   8   5  -8       48.69      -69.18     92.56 o 
   9   5  -8       46.02       92.81    110.10 o 
  10   5  -8       20.83      -23.87    100.85 o 
  11   5  -8      116.78       22.17    111.56 o 
  12   5  -8       11.82      -48.47    107.67 o 
  11   6  -8      226.40      361.48    141.04 o 
   2   0  -7       55.89       94.03     72.10 o 
   4   0  -7      811.00      902.49    136.90 o 
   6   0  -7     1398.02     1687.33    190.73 o 
   8   0  -7     1892.52     1785.50    200.96 o 
  10   0  -7      275.60      285.24    106.45 o 
  12   0  -7      182.15      193.17    103.28 o 
  14   0  -7      746.96      715.42    145.18 o 
  16   0  -7       29.59       65.04     97.68 o 
  18   0  -7       39.94       84.53    120.33 o 
   1   1  -7      786.08      750.74    117.65 o 
   2   1  -7      470.62      530.81     72.55 o 
   3   1  -7       79.49       40.47     49.92 o 
   4   1  -7      466.71      469.39     72.98 o 
   5   1  -7      240.90      130.59     57.53 o 
   6   1  -7     1209.17     1211.74    226.90 o 
   7   1  -7       34.49        1.73     49.61 o 
   8   1  -7      136.76      132.82     61.40 o 
   9   1  -7      333.80      339.34     75.73 o 
  10   1  -7      698.22      634.31     92.08 o 
  11   1  -7      349.73      327.61     76.95 o 
  12   1  -7       99.93       32.38     62.99 o 
  13   1  -7      150.44      173.39     71.91 o 
  14   1  -7      327.54      392.07     88.10 o 
  15   1  -7        6.96       49.31     69.41 o 
  16   1  -7      117.08      136.15     75.37 o 
  17   1  -7       94.25      237.27     86.96 o 
  18   1  -7       65.51       54.21     74.14 o 
   3   2  -7      287.47      307.59     77.10 o 
   4   2  -7     1385.41     1356.02    118.53 o 
   5   2  -7        7.71       19.39     50.29 o 
   6   2  -7     1163.60     1122.56    106.42 o 
   7   2  -7      288.89      163.43     62.70 o 
   8   2  -7      603.38      585.55     87.09 o 
   9   2  -7       53.11       96.77     59.33 o 
  10   2  -7      237.19      288.09     75.03 o 
  11   2  -7      103.48      250.33     71.22 o 
  12   2  -7      929.24      874.08    109.51 o 
  13   2  -7       77.72      168.44     70.56 o 
  14   2  -7      149.06      133.49    101.45 o 
  15   2  -7       46.08       51.34     69.99 o 
  16   2  -7      408.64      488.47    140.55 o 
  17   2  -7       71.88      116.43     81.46 o 
   4   3  -7      226.85      280.37     99.87 o 
   5   3  -7      928.32      910.22     93.81 o 
   6   3  -7      448.98      311.39     68.60 o 
   7   3  -7      165.47      201.34     64.67 o 
   8   3  -7        2.17       21.80     54.85 o 
   9   3  -7      888.70     1059.20    110.15 o 
  10   3  -7      378.66      477.09    100.36 o 
  11   3  -7       50.93       41.44     60.60 o 
  12   3  -7       58.06       11.52     73.56 o 
  13   3  -7      116.54      187.76     75.42 o 
  14   3  -7      102.36      137.47    116.44 o 
  15   3  -7      209.81      298.72     85.34 o 
  16   3  -7       77.94       61.18     73.19 o 
  17   3  -7      135.29      115.74     80.25 o 
   5   4  -7       76.19      -27.53     77.95 o 
   6   4  -7       38.45       48.72     84.77 o 
   7   4  -7      182.48      245.44     68.64 o 
   8   4  -7      267.66      311.29     74.43 o 
   9   4  -7      184.31      171.23    101.58 o 
  10   4  -7       22.07       39.90     61.66 o 
  11   4  -7       50.61       21.82     62.98 o 
  12   4  -7       51.38       22.11     64.13 o 
  13   4  -7      228.30      133.05     71.87 o 
  14   4  -7      127.99      182.36     78.11 o 
  15   4  -7       36.55       43.29     68.07 o 
  16   4  -7       16.36       -1.11     66.24 o 
   7   5  -7       92.73      -23.38     83.79 o 
   8   5  -7      410.18      352.23    119.11 o 
   9   5  -7      149.41      227.09     70.45 o 
  10   5  -7      377.22      333.24     78.78 o 
  11   5  -7      297.31      317.97     79.82 o 
  12   5  -7       48.61       56.78     67.55 o 
  13   5  -7       85.70       58.39     80.14 o 
  14   5  -7      146.90      161.55     90.13 o 
  15   5  -7      145.17      105.10     73.98 o 
  16   5  -7       27.68       65.62     75.95 o 
   9   6  -7      190.97      212.17    111.56 o 
  10   6  -7       47.82      -34.59     85.50 o 
  11   6  -7      505.48      506.67    105.47 o 
  12   6  -7        5.02       39.76     64.69 o 
  13   6  -7       42.09      115.45     74.83 o 
  14   6  -7       15.58       20.07     71.97 o 
  15   6  -7      168.44      113.69    109.98 o 
  11   7  -7       69.14       50.18    100.60 o 
  12   7  -7       30.69      -12.91    105.23 o 
  13   7  -7       25.01       16.74     69.06 o 
  14   7  -7       46.69       74.86     77.69 o 
   0   0  -6     7859.76     7794.33    562.93 o 
   2   0  -6      982.68      845.25    112.54 o 
   4   0  -6     5390.12     5468.31    420.43 o 
   6   0  -6      747.29      676.93    106.94 o 
   8   0  -6      457.80      577.79    104.26 o 
  10   0  -6     2181.82     2342.83    228.97 o 
  12   0  -6      632.01      751.71    131.05 o 
  14   0  -6     1124.02     1109.54    163.20 o 
  16   0  -6      129.95      123.50     95.00 o 
  18   0  -6       89.50      173.43    112.05 o 
  20   0  -6       56.18      100.60    106.69 o 
   1   1  -6     2922.91     2813.67    135.80 o 
   2   1  -6     2634.35     2542.22    160.20 o 
   3   1  -6      380.65      385.94     63.21 o 
   4   1  -6      666.23      723.08     73.01 o 
   5   1  -6       45.22       22.64     41.25 o 
   6   1  -6      175.88      183.94     71.13 o 
   7   1  -6      483.79      318.54     63.22 o 
   8   1  -6     1352.38     1291.23    113.01 o 
   9   1  -6       34.89       30.95     48.22 o 
  10   1  -6        5.56      -57.27     45.37 o 
  11   1  -6      693.20      576.07     82.92 o 
  12   1  -6      939.52      961.91    101.86 o 
  13   1  -6       98.42       53.46     63.09 o 
  14   1  -6       89.45      141.07     65.35 o 
  15   1  -6      458.49      470.72    146.76 o 
  16   1  -6      166.85       39.06     63.74 o 
  17   1  -6       25.17       30.46     71.01 o 
  18   1  -6      126.13      259.83    121.31 o 
  19   1  -6       21.93       70.01     71.86 o 
  20   1  -6        7.42        0.04     70.40 o 
   0   2  -6     2290.46     2203.01    206.08 o 
   1   2  -6      154.83      135.68     59.92 o 
   2   2  -6       83.01       69.49     40.16 o 
   3   2  -6      767.23      705.97     75.69 o 
   4   2  -6      210.40      222.19     55.73 o 
   5   2  -6      256.64      217.11     53.33 o 
   6   2  -6     1258.22     1382.90    111.33 o 
   7   2  -6       35.97       26.62     77.46 o 
   8   2  -6       67.89       45.36     47.18 o 
   9   2  -6       25.43       15.54     49.46 o 
  10   2  -6      589.15      612.53     83.45 o 
  11   2  -6      481.59      445.58     76.21 o 
  12   2  -6      619.19      675.78    195.72 o 
  13   2  -6       14.58       11.47     53.64 o 
  14   2  -6        5.10       44.23     96.34 o 
  15   2  -6       72.70       20.28     57.50 o 
  16   2  -6      440.08      445.14    176.84 o 
  17   2  -6       26.73      146.22     68.31 o 
  18   2  -6       15.49      -17.20     79.41 o 
  19   2  -6        4.11      -29.49     66.10 o 
  20   2  -6      187.92      120.64     79.78 o 
   2   3  -6     1220.14     1297.84    136.41 o 
   3   3  -6      952.45      958.54     86.19 o 
   4   3  -6      370.29      348.25     61.23 o 
   5   3  -6      237.78      182.65     51.13 o 
   6   3  -6      800.18      841.55     85.25 o 
   7   3  -6      208.68      233.00     57.26 o 
   8   3  -6     1189.21     1274.01    109.48 o 
   9   3  -6      398.65      329.73     66.79 o 
  10   3  -6       60.48       64.06     51.57 o 
  11   3  -6       15.39       76.70     57.29 o 
  12   3  -6      612.83      755.58     93.06 o 
  13   3  -6      215.51      241.01     68.74 o 
  14   3  -6       23.23       19.87     57.70 o 
  15   3  -6      191.60      201.32     74.78 o 
  16   3  -6      194.27      243.16     76.19 o 
  17   3  -6       11.58       10.00     63.60 o 
  18   3  -6      168.97      234.88     79.53 o 
  19   3  -6      148.30      153.48     78.73 o 
  20   3  -6       72.73      129.57    126.54 o 
   4   4  -6     1507.13     1395.73    112.09 o 
   5   4  -6     1188.91     1311.74    145.06 o 
   6   4  -6       36.94        8.93     80.99 o 
   7   4  -6       10.71      -37.90     46.16 o 
   8   4  -6        7.12      -65.15     42.12 o 
   9   4  -6     1135.63      944.84     95.73 o 
  10   4  -6      769.22      919.28    100.15 o 
  11   4  -6      178.41      184.61     64.50 o 
  12   4  -6      133.48      145.82     59.47 o 
  13   4  -6      286.81      254.88    129.59 o 
  14   4  -6      503.61      537.79    147.74 o 
  15   4  -6      219.31      271.37     76.64 o 
  16   4  -6       27.78        7.59    152.12 o 
  17   4  -6       67.88       74.26     68.25 o 
  18   4  -6      168.81      109.68     71.11 o 
  19   4  -6       75.62      119.35     77.86 o 
   5   5  -6       13.71       17.97     45.30 o 
   6   5  -6      296.19      341.38     64.52 o 
   7   5  -6     1136.92     1137.44    106.65 o 
   8   5  -6      129.75      139.61     57.52 o 
   9   5  -6      313.99      315.08     69.11 o 
  10   5  -6      137.81      210.71     64.75 o 
  11   5  -6      128.29       37.51     59.80 o 
  12   5  -6       90.18       92.67     58.90 o 
  13   5  -6      504.32      546.82    131.90 o 
  14   5  -6      314.55      126.74     76.61 o 
  15   5  -6       38.56       42.65     63.53 o 
  16   5  -6       14.69      -32.38     60.16 o 
  17   5  -6      106.90      138.31     76.70 o 
  18   5  -6       34.99       38.43     94.88 o 
  19   5  -6       20.72        3.57     67.90 o 
   7   6  -6      177.65      160.47     58.20 o 
   8   6  -6       61.80       13.80     51.59 o 
   9   6  -6      123.83      104.48     59.88 o 
  10   6  -6       42.12       23.83     54.07 o 
  11   6  -6      297.60      353.97     71.89 o 
  12   6  -6       18.54       38.91     57.44 o 
  13   6  -6       47.60      114.10     66.47 o 
  14   6  -6       61.44       18.84     64.15 o 
  15   6  -6      274.14      485.38    235.43 o 
  16   6  -6        9.17       52.32     65.61 o 
  17   6  -6       75.21       84.40     72.69 o 
  18   6  -6       51.74        7.93    100.60 o 
   9   7  -6       89.68      110.21     58.61 o 
  10   7  -6       84.03       87.59     67.72 o 
  11   7  -6      347.12      374.63     78.17 o 
  12   7  -6       55.93       58.56     61.02 o 
  13   7  -6      320.44      280.24     79.07 o 
  14   7  -6      187.03      167.97     73.89 o 
  15   7  -6       35.32      138.78     69.52 o 
  16   7  -6       88.14        3.71     66.90 o 
  17   7  -6       72.27       66.44    128.86 o 
  11   8  -6      154.02      123.74     79.65 o 
  12   8  -6        8.49       77.12     64.52 o 
  13   8  -6      216.57      259.61     76.33 o 
  14   8  -6       44.45       37.16    115.95 o 
  15   8  -6       61.47      198.06     76.29 o 
  16   8  -6       19.34       25.25     68.29 o 
  14   9  -6       46.40       23.14     83.06 o 
   2   0  -5     1125.91     1049.86    114.00 o 
   4   0  -5      457.27      547.83     82.09 o 
   6   0  -5      180.73      136.17     63.33 o 
   8   0  -5     1372.75     1564.08    162.96 o 
  10   0  -5      388.69      694.23    104.74 o 
  12   0  -5       56.46      187.81     78.68 o 
  14   0  -5     1511.66     1598.43    181.96 o 
  16   0  -5       17.28       11.21     73.32 o 
  18   0  -5     1121.09     1231.09    170.51 o 
  20   0  -5      109.27       26.79     87.69 o 
  22   0  -5      236.31      240.18    115.70 o 
   0   1  -5     5347.12     5083.60    264.99 o 
   1   1  -5      292.71      289.94     35.04 o 
   2   1  -5      959.75      945.07     82.45 o 
   3   1  -5     1127.51      998.83     81.51 o 
   4   1  -5     4017.99     3976.31    212.72 o 
   5   1  -5      238.61      297.80     49.17 o 
   6   1  -5     1902.92     1847.68    122.99 o 
   7   1  -5      167.29      132.55     44.34 o 
   8   1  -5     1783.42     1718.06    227.51 o 
   9   1  -5      819.91      784.36     82.32 o 
  10   1  -5     1461.43     1520.63    151.63 o 
  11   1  -5      502.20      695.47     76.86 o 
  12   1  -5       64.31      -18.52     43.46 o 
  13   1  -5      701.08      773.18     87.15 o 
  14   1  -5      454.29      442.59     96.83 o 
  15   1  -5      110.10       89.49     56.79 o 
  16   1  -5      440.01      631.04     87.59 o 
  17   1  -5      445.41      420.00     79.07 o 
  18   1  -5       52.11       49.36     84.40 o 
  19   1  -5       30.49      100.67     69.30 o 
  20   1  -5      234.75      338.11     81.19 o 
  21   1  -5      111.15      139.60     72.58 o 
  22   1  -5       18.96       44.23     69.26 o 
   1   2  -5      255.74      291.17     34.12 o 
   2   2  -5     6695.70     6339.97    256.23 o 
   3   2  -5     2562.86     2527.29    213.26 o 
   4   2  -5     2402.59     2420.61    150.71 o 
   5   2  -5      761.70      768.43     71.32 o 
   6   2  -5     5128.41     4934.23    278.38 o 
   7   2  -5     2929.31     2830.93    169.21 o 
   8   2  -5     1129.05     1150.57    229.70 o 
   9   2  -5      190.92      221.76     53.48 o 
  10   2  -5      521.65      610.32     74.81 o 
  11   2  -5      247.05      330.58     61.18 o 
  12   2  -5     1504.22     1426.12    118.44 o 
  13   2  -5        2.80        3.02     45.37 o 
  14   2  -5       59.46       82.57     70.15 o 
  15   2  -5       75.36       85.39     54.58 o 
  16   2  -5      352.13      441.67     76.72 o 
  17   2  -5      284.58      274.90    159.43 o 
  18   2  -5      113.51       73.18     64.24 o 
  19   2  -5      116.16       48.39     63.95 o 
  20   2  -5      108.22      104.92     67.41 o 
  21   2  -5       44.52       96.57     73.37 o 
  22   2  -5        3.33      -65.54     66.36 o 
   0   3  -5      947.19      911.51     93.54 o 
   1   3  -5     2410.17     2462.54    127.23 o 
   2   3  -5      108.41      107.92     36.92 o 
   3   3  -5      739.44      759.56     70.44 o 
   4   3  -5     1972.55     2019.36    152.73 o 
   5   3  -5     1979.53     2107.69    130.10 o 
   6   3  -5      736.68      736.09     76.45 o 
   7   3  -5      368.42      356.18    143.47 o 
   8   3  -5      812.60      836.01     82.21 o 
   9   3  -5     2015.12     1820.90    333.23 o 
  10   3  -5      214.85      159.19     51.66 o 
  11   3  -5       65.29       60.93     45.46 o 
  12   3  -5      460.14      448.62    101.58 o 
  13   3  -5      346.71      448.77     71.72 o 
  14   3  -5       97.65       51.44     51.74 o 
  15   3  -5      518.54      492.49     76.91 o 
  16   3  -5      405.77      314.89     72.24 o 
  17   3  -5      193.49      195.48     67.87 o 
  18   3  -5        0.73      -46.98     55.84 o 
  19   3  -5       65.50       62.92     64.42 o 
  20   3  -5      153.00      152.38     73.06 o 
  21   3  -5       20.53      -11.03     66.47 o 
  22   3  -5       69.98       35.42    106.20 o 
   1   4  -5      307.09      380.73     64.06 o 
   2   4  -5      757.20      727.60     97.19 o 
   3   4  -5      756.99      814.00     77.30 o 
   4   4  -5      440.85      559.73     68.33 o 
   5   4  -5       49.45       77.31     41.13 o 
   6   4  -5      180.64      263.54     50.39 o 
   7   4  -5      803.35      806.48     83.44 o 
   8   4  -5     1011.22      924.12     88.93 o 
   9   4  -5      411.44      398.72     62.46 o 
  10   4  -5      326.53      283.56     59.08 o 
  11   4  -5      442.14      417.35     67.96 o 
  12   4  -5       39.96       65.73     82.45 o 
  13   4  -5      831.74      767.42     89.06 o 
  14   4  -5      202.99      144.68     60.15 o 
  15   4  -5      363.57      337.15     70.29 o 
  16   4  -5       20.12       42.12     58.10 o 
  17   4  -5      125.00      231.36     78.68 o 
  18   4  -5       97.74      109.18     63.88 o 
  19   4  -5      181.81      118.49     67.85 o 
  20   4  -5       34.77       58.14     69.24 o 
  21   4  -5       57.22       15.14     70.18 o 
   2   5  -5      929.39      999.69    108.64 o 
   3   5  -5       90.93       91.35     52.13 o 
   4   5  -5     1541.09     1553.85    151.02 o 
   5   5  -5     1944.03     1699.69    176.36 o 
   6   5  -5      156.08      199.07     49.06 o 
   7   5  -5      114.03      156.32     46.83 o 
   8   5  -5     1128.95     1179.78    100.93 o 
   9   5  -5      654.33      651.74     74.56 o 
  10   5  -5      542.79      608.64     76.16 o 
  11   5  -5      351.46      420.42     67.59 o 
  12   5  -5      121.11      165.69    110.47 o 
  13   5  -5      296.61      179.30    102.19 o 
  14   5  -5      209.22      190.85    112.05 o 
  15   5  -5       52.26      117.82     95.12 o 
  16   5  -5       80.28       79.46     59.86 o 
  17   5  -5      296.51      300.87     74.93 o 
  18   5  -5      100.90       82.96    169.42 o 
  19   5  -5      145.31      121.54     70.31 o 
  20   5  -5       42.54        1.68     83.67 o 
  21   5  -5       71.64      103.12     75.38 o 
   4   6  -5       47.50      138.60     56.76 o 
   5   6  -5      244.84      213.87     68.94 o 
   6   6  -5      172.95       94.52     45.94 o 
   7   6  -5     2804.33     2880.02    172.24 o 
   8   6  -5       71.24      134.90     49.54 o 
   9   6  -5      242.54      219.13    100.60 o 
  10   6  -5       51.47       63.37     48.23 o 
  11   6  -5     1009.74     1000.23    207.17 o 
  12   6  -5      303.73      235.06     94.63 o 
  13   6  -5      123.08      164.29     97.19 o 
  14   6  -5        7.66      -70.98     44.78 o 
  15   6  -5      228.37      164.56     83.43 o 
  16   6  -5       77.55       23.32     57.85 o 
  17   6  -5      423.74      388.58     81.12 o 
  18   6  -5       77.69       66.92     65.71 o 
  19   6  -5       17.14        2.55     63.72 o 
  20   6  -5        2.53       18.05     68.29 o 
   6   7  -5       86.51       73.32     57.00 o 
   7   7  -5      562.45      527.37     91.83 o 
   8   7  -5      491.37      638.62     84.28 o 
   9   7  -5      780.32      729.98     87.70 o 
  10   7  -5       89.31      128.41     54.45 o 
  11   7  -5      259.48      297.49     67.07 o 
  12   7  -5       56.24       19.47     52.81 o 
  13   7  -5      156.37      126.13    104.99 o 
  14   7  -5      214.73      269.67     69.22 o 
  15   7  -5      400.24      437.57    137.75 o 
  16   7  -5       46.91        5.33     98.04 o 
  17   7  -5       11.49       13.33     63.55 o 
  18   7  -5      118.58      110.01     70.53 o 
  19   7  -5      142.41      155.76     78.96 o 
   8   8  -5        1.02      -13.64     56.27 o 
   9   8  -5      282.52      190.00     76.97 o 
  10   8  -5      144.23      103.52     75.27 o 
  11   8  -5       10.53       36.48     53.90 o 
  12   8  -5       70.52       42.01     55.77 o 
  13   8  -5      289.71      330.77    121.79 o 
  14   8  -5       54.00      -54.69     52.01 o 
  15   8  -5      127.04      113.52     67.41 o 
  16   8  -5       19.59     -100.50     51.74 o 
  17   8  -5       52.66      120.51     73.93 o 
  18   8  -5      111.03       64.04     69.94 o 
  10   9  -5       15.81       86.96     72.83 o 
  11   9  -5      231.59      333.72     94.02 o 
  12   9  -5      157.19      132.27     82.33 o 
  13   9  -5      233.35      100.60     86.72 o 
  14   9  -5        3.40      -62.76     58.58 o 
  15   9  -5      136.46      194.20     71.18 o 
  16   9  -5       89.16      110.58     69.00 o 
  17   9  -5      113.12      137.94     75.54 o 
  12  10  -5      200.00      270.87     95.97 o 
  13  10  -5       60.51      149.32     88.42 o 
  14  10  -5       66.21       59.92     86.96 o 
  15  10  -5       33.20     -117.17     74.78 o 
  14  11  -5       49.70      -45.31     83.79 o 
   0   0  -4     8878.95     8215.50    573.41 o 
   2   0  -4     1753.75     1871.97    156.87 o 
   4   0  -4    13737.71    13645.32    930.75 o 
   6   0  -4     6390.33     6298.70    432.13 o 
   8   0  -4     2346.21     2252.95    209.73 o 
  10   0  -4     5582.08     5462.95    421.65 o 
  12   0  -4      111.76       76.73     62.60 o 
  14   0  -4     1471.51     1396.00    158.58 o 
  16   0  -4      161.24      160.77     83.79 o 
  18   0  -4      990.13     1254.97    160.28 o 
  20   0  -4       57.55       80.14     91.59 o 
  22   0  -4       55.06       18.51     87.94 o 
  24   0  -4       14.33       32.15     95.49 o 
   1   1  -4      731.20      719.00     46.26 o 
   2   1  -4     4537.11     4272.94    183.10 o 
   3   1  -4      975.81      891.23    172.34 o 
   4   1  -4      184.14      167.84     36.33 o 
   5   1  -4     1365.56     1438.60     93.68 o 
   6   1  -4     1253.82     1349.85     95.30 o 
   7   1  -4     5584.29     5712.34    290.40 o 
   8   1  -4     1991.98     1887.08    126.72 o 
   9   1  -4       21.93        3.69     31.48 o 
  10   1  -4      206.68      224.78     82.09 o 
  11   1  -4     2010.80     2023.56    133.02 o 
  12   1  -4     1363.08     1482.39    110.73 o 
  13   1  -4      494.35      430.45    142.13 o 
  14   1  -4     1004.94      942.07     91.46 o 
  15   1  -4       98.42      114.45     50.69 o 
  16   1  -4       99.50      122.91     53.70 o 
  17   1  -4       42.68       89.43     51.66 o 
  18   1  -4      169.46      127.17     59.87 o 
  19   1  -4      416.60      384.75     77.48 o 
  20   1  -4       28.00       94.67     59.30 o 
  21   1  -4      109.20      163.65     68.11 o 
  22   1  -4       37.65       18.86     64.58 o 
  23   1  -4       50.68       73.41     70.15 o 
  24   1  -4      102.71      185.79     81.11 o 
   0   2  -4    11290.66    11604.78    798.97 o 
   1   2  -4      192.05      202.54     26.12 o 
   2   2  -4      821.06      872.48     48.99 o 
   3   2  -4      599.90      678.47     58.26 o 
   4   2  -4      118.75       86.18     30.40 o 
   5   2  -4     1243.24     1306.80     97.81 o 
   6   2  -4     1641.33     1654.96    127.52 o 
   7   2  -4      794.29      784.40    114.73 o 
   8   2  -4      285.87      299.02     46.93 o 
   9   2  -4      303.59      309.11     51.48 o 
  10   2  -4      657.31      609.84     66.74 o 
  11   2  -4      305.84      362.22     63.70 o 
  12   2  -4      422.80      501.37    133.00 o 
  13   2  -4       15.73      -11.30     38.12 o 
  14   2  -4      629.12      622.87    137.26 o 
  15   2  -4      158.11       82.94     49.62 o 
  16   2  -4      709.45      825.70    201.81 o 
  17   2  -4      166.76      122.91     56.54 o 
  18   2  -4      165.29      217.43     87.94 o 
  19   2  -4        1.96      -20.15     52.44 o 
  20   2  -4      312.86      354.38     77.85 o 
  21   2  -4      198.52      148.42     70.68 o 
  22   2  -4      282.08      323.88     81.08 o 
  23   2  -4       28.44        2.03     66.89 o 
   1   3  -4      388.45      475.41     38.94 o 
   2   3  -4     8115.42     8025.51    326.36 o 
   3   3  -4     2463.27     2484.61    118.40 o 
   4   3  -4     1148.99     1069.70     78.75 o 
   5   3  -4      855.85      827.17     71.08 o 
   6   3  -4     3620.98     3660.31    187.55 o 
   7   3  -4      189.04      172.83     39.47 o 
   8   3  -4     3653.09     3613.50    196.11 o 
   9   3  -4     1394.59     1305.06    106.08 o 
  10   3  -4      953.58      887.84     80.76 o 
  11   3  -4       46.96       84.88     56.63 o 
  12   3  -4     1526.84     1493.44    116.86 o 
  13   3  -4      581.27      452.09     85.74 o 
  14   3  -4      260.67      265.85     58.59 o 
  15   3  -4        3.23      -47.79    107.54 o 
  16   3  -4      448.28      457.68     98.77 o 
  17   3  -4      147.99      145.58     58.58 o 
  18   3  -4      192.68      158.45     62.36 o 
  19   3  -4      370.27      406.38     74.28 o 
  20   3  -4       89.15       82.78     59.56 o 
  21   3  -4       16.00      -22.53     56.21 o 
  22   3  -4       91.11      103.12     71.35 o 
  23   3  -4      220.16      239.33     81.48 o 
   0   4  -4     5646.01     5496.08    367.57 o 
   1   4  -4     3194.85     3143.46    169.53 o 
   2   4  -4      150.70      170.15     27.86 o 
   3   4  -4      585.97      610.93    113.15 o 
   4   4  -4     4013.97     4047.66    260.76 o 
   5   4  -4     5447.16     5166.61    259.56 o 
   6   4  -4      310.58      309.45     46.59 o 
   7   4  -4      125.64      100.59     37.38 o 
   8   4  -4     1074.87     1090.80     85.87 o 
   9   4  -4     3832.67     3735.29    201.69 o 
  10   4  -4     1727.27     1526.98    163.45 o 
  11   4  -4      967.75      858.90    109.49 o 
  12   4  -4      241.39      244.58     53.92 o 
  13   4  -4      915.80      838.34     86.13 o 
  14   4  -4      214.31      218.32     71.25 o 
  15   4  -4      460.30      451.02     71.87 o 
  16   4  -4       18.16       15.69     48.51 o 
  17   4  -4      415.65      336.05     68.76 o 
  18   4  -4       47.40       93.73     58.93 o 
  19   4  -4       29.57       37.18     59.00 o 
  20   4  -4       76.21       69.16     60.66 o 
  21   4  -4       99.04      105.27     63.30 o 
  22   4  -4       41.05      116.08     70.51 o 
  23   4  -4       17.82      -47.46     63.39 o 
   1   5  -4     3077.78     3164.94    233.84 o 
   2   5  -4       66.03       98.90     40.92 o 
   3   5  -4     4649.68     4645.96    324.95 o 
   4   5  -4       24.99      -20.91     27.81 o 
   5   5  -4      153.80      113.95     37.52 o 
   6   5  -4      189.07      241.16     45.67 o 
   7   5  -4     2328.09     2186.40    142.13 o 
   8   5  -4      261.18      345.56    113.88 o 
   9   5  -4      155.65      126.68     43.70 o 
  10   5  -4      360.29      407.94     59.68 o 
  11   5  -4      686.06      681.48    112.78 o 
  12   5  -4        4.84      -65.47     32.74 o 
  13   5  -4      976.90     1069.48     95.83 o 
  14   5  -4      324.29      330.53     64.01 o 
  15   5  -4      330.70      255.23     61.36 o 
  16   5  -4      284.16      210.98     60.34 o 
  17   5  -4      304.97      443.72     73.96 o 
  18   5  -4      274.65      237.03    132.51 o 
  19   5  -4       28.47       28.15    112.29 o 
  20   5  -4      127.90      100.77     65.64 o 
  21   5  -4        4.71       59.02     68.12 o 
  22   5  -4      248.22       87.06     68.00 o 
   1   6  -4       23.23       66.74     37.76 o 
   2   6  -4      344.41      339.81     57.49 o 
   3   6  -4        0.14       -6.33     36.05 o 
   4   6  -4      255.46      234.58     55.29 o 
   5   6  -4     1640.21     1606.22    152.49 o 
   6   6  -4      370.98      421.18     55.35 o 
   7   6  -4      549.41      575.87     62.47 o 
   8   6  -4      283.07      267.98     51.03 o 
   9   6  -4      275.76      317.35     74.54 o 
  10   6  -4        5.21      -29.25     35.86 o 
  11   6  -4     1913.21     1847.47    132.15 o 
  12   6  -4      146.53      193.60     52.54 o 
  13   6  -4       97.39       18.12     48.65 o 
  14   6  -4      173.43      182.42     56.54 o 
  15   6  -4      441.71      362.81     68.94 o 
  16   6  -4        5.44       23.00     53.57 o 
  17   6  -4      281.86      379.88     73.54 o 
  18   6  -4       78.33        8.94     57.47 o 
  19   6  -4       14.96       16.77    135.43 o 
  20   6  -4       34.22      101.26    101.09 o 
  21   6  -4      243.51      257.22     81.54 o 
  22   6  -4        1.96      -12.67     67.40 o 
   3   7  -4     2494.51     2657.30    210.95 o 
   4   7  -4      231.49       89.40     47.99 o 
   5   7  -4      352.23      303.51     69.42 o 
   6   7  -4      694.46      728.82     95.24 o 
   7   7  -4      370.10      438.95     81.85 o 
   8   7  -4      394.85      381.10     59.68 o 
   9   7  -4      704.58      634.40    128.49 o 
  10   7  -4      941.29      926.67    157.48 o 
  11   7  -4      200.30      144.44     71.61 o 
  12   7  -4       27.01       52.90     89.15 o 
  13   7  -4      668.86      677.49    104.62 o 
  14   7  -4      140.80      174.99     60.65 o 
  15   7  -4       40.52       56.81     53.22 o 
  16   7  -4      224.73      140.66     61.79 o 
  17   7  -4       85.83      173.31     66.05 o 
  18   7  -4       24.80      -10.41     54.90 o 
  19   7  -4       16.20       10.78     59.97 o 
  20   7  -4       33.63       20.42     62.84 o 
  21   7  -4       43.43       67.22     69.40 o 
   5   8  -4     2332.39     2210.56    185.37 o 
   6   8  -4      202.57      275.99     70.88 o 
   7   8  -4      180.68      123.26     62.60 o 
   8   8  -4       16.26       21.92     53.83 o 
   9   8  -4      939.74     1046.45    128.86 o 
  10   8  -4      485.17      421.82     67.67 o 
  11   8  -4      176.03      228.17     58.80 o 
  12   8  -4       12.57      -24.02     47.02 o 
  13   8  -4      609.19      556.96     78.79 o 
  14   8  -4      140.32       17.70     54.53 o 
  15   8  -4      397.84      468.89     80.33 o 
  16   8  -4       28.44      -23.25     59.80 o 
  17   8  -4       73.58       13.60     58.30 o 
  18   8  -4       13.22       31.68     62.64 o 
  19   8  -4       88.21      124.49     71.30 o 
  20   8  -4       12.02      -13.91     65.84 o 
   6   9  -4       44.52      126.42     59.44 o 
   7   9  -4      251.69      298.88     71.13 o 
   8   9  -4      350.52      333.72     82.33 o 
   9   9  -4      291.11      194.63     78.19 o 
  10   9  -4      277.26      343.70     86.23 o 
  11   9  -4       77.74       60.17     73.56 o 
  12   9  -4      591.87      550.75    108.40 o 
  13   9  -4      156.70      198.39     63.64 o 
  14   9  -4       85.64       52.84     57.17 o 
  15   9  -4       30.58       81.87     71.74 o 
  16   9  -4      140.44      148.35     67.12 o 
  17   9  -4       98.86       81.64     67.78 o 
  18   9  -4        1.42      -23.35     61.94 o 
  19   9  -4      213.71      279.43    129.10 o 
   8  10  -4      300.55      266.49     84.28 o 
   9  10  -4        4.82      -55.05     58.70 o 
  10  10  -4      189.10      116.68     77.70 o 
  11  10  -4      185.76      172.70     81.36 o 
  12  10  -4      174.66       86.47     80.38 o 
  13  10  -4       10.13       51.88     71.86 o 
  14  10  -4       12.34      -54.81     65.77 o 
  15  10  -4       51.55       33.13     82.09 o 
  16  10  -4       87.76      124.23     95.00 o 
  17  10  -4       44.98     -102.55     71.37 o 
  10  11  -4       57.29      -49.94     65.53 o 
  11  11  -4      556.74      495.95    107.42 o 
  12  11  -4       83.50       53.35     82.09 o 
  13  11  -4       16.15      -29.96     75.51 o 
  14  11  -4       57.39      131.29     89.64 o 
  15  11  -4       69.76      149.56    100.11 o 
  16  11  -4       28.36       -3.17     90.86 o 
  12  12  -4      122.90      375.61    107.67 o 
  13  12  -4        0.03       51.40     86.72 o 
  14  12  -4      185.24      294.50    110.10 o 
   2   0  -3     9784.16     8791.09    606.29 o 
   4   0  -3     5763.22     6249.01    406.06 o 
   6   0  -3       33.05       45.06     35.08 o 
  10   0  -3     1783.23     1983.05    158.82 o 
  12   0  -3      715.34      774.12    106.20 o 
  14   0  -3     1044.99      877.40    119.11 o 
  16   0  -3      728.93      605.56    106.94 o 
  18   0  -3     2105.04     2215.43    215.09 o 
  20   0  -3      304.39      445.77    104.74 o 
  22   0  -3      210.60      261.61     98.17 o 
  24   0  -3      194.42      215.82    111.56 o 
   0   1  -3    12519.83    12461.82    599.19 o 
   1   1  -3     1486.73     1587.54     73.68 o 
   2   1  -3     1398.13     1463.97     68.59 o 
   3   1  -3      467.29      383.62     39.61 o 
   4   1  -3     7584.11     7381.48    354.21 o 
   5   1  -3     2982.94     3275.28    174.36 o 
   6   1  -3     6685.50     6758.67    353.65 o 
   7   1  -3      416.14      402.27     43.16 o 
   8   1  -3     1203.36     1142.61     81.31 o 
   9   1  -3     1354.83     1338.34    202.79 o 
  10   1  -3     3443.23     3242.23    204.74 o 
  11   1  -3      222.13      259.75     92.20 o 
  12   1  -3        7.78       -8.04     30.12 o 
  13   1  -3      750.22      763.44     70.79 o 
  14   1  -3      993.58      966.94     81.18 o 
  15   1  -3      607.25      622.97     72.94 o 
  16   1  -3      129.07      120.50     47.62 o 
  17   1  -3      566.42      591.38     73.90 o 
  18   1  -3      133.34      172.97     76.36 o 
  19   1  -3       86.10       88.77     76.36 o 
  20   1  -3      294.88      438.64    133.85 o 
  21   1  -3      147.54      103.39     69.42 o 
  22   1  -3        1.82       27.98     60.05 o 
  23   1  -3       50.37       94.52     68.87 o 
  24   1  -3       41.34        8.12     66.52 o 
  25   1  -3       93.55      131.22     76.73 o 
   1   2  -3     4458.96     4792.38    189.76 o 
   2   2  -3    10177.86     9534.25    371.52 o 
   3   2  -3     2947.92     2911.50    197.79 o 
   4   2  -3     2968.44     3156.17    183.49 o 
   5   2  -3     1816.09     1878.85    109.34 o 
   6   2  -3    10951.54    10546.71    517.61 o 
   7   2  -3     3342.59     3117.22    178.98 o 
   8   2  -3     7178.62     7009.63    341.28 o 
   9   2  -3       57.70       62.81     30.57 o 
  10   2  -3     2199.63     2038.54    129.96 o 
  11   2  -3     1763.45     1788.35    115.45 o 
  12   2  -3     3065.70     2891.19    169.13 o 
  13   2  -3       39.11       39.00     44.09 o 
  14   2  -3      361.25      377.69     58.58 o 
  15   2  -3      573.19      453.80     64.72 o 
  16   2  -3      162.88      196.84     52.18 o 
  17   2  -3       46.47       10.12     43.17 o 
  18   2  -3      239.35      189.62     57.23 o 
  19   2  -3        2.53       64.00     54.54 o 
  20   2  -3      386.00      382.68     72.82 o 
  21   2  -3       35.90       40.01     58.76 o 
  22   2  -3      123.20      147.47     87.20 o 
  23   2  -3       12.12       -4.23     62.70 o 
  24   2  -3      125.48      124.47     74.11 o 
   0   3  -3     1115.71     1341.20    119.36 o 
   1   3  -3     6737.89     7038.65    352.83 o 
   2   3  -3     2135.24     2340.37    102.61 o 
   3   3  -3     4298.00     4730.89    190.49 o 
   4   3  -3      183.98      203.59     31.83 o 
   5   3  -3     8302.45     8350.34    396.32 o 
   6   3  -3     1826.07     1699.52    101.11 o 
   7   3  -3      225.31      221.82     37.85 o 
   8   3  -3       28.10       35.81     27.71 o 
   9   3  -3     3772.14     3602.84    194.96 o 
  10   3  -3      648.04      700.97     67.76 o 
  11   3  -3      384.62      376.98     93.17 o 
  12   3  -3     1684.51     1646.07    113.10 o 
  13   3  -3     1115.27      889.14     82.61 o 
  14   3  -3      469.75      407.51     60.28 o 
  15   3  -3      448.38      405.37     63.85 o 
  16   3  -3     1925.26     1753.06    128.54 o 
  17   3  -3       14.61       15.21     82.21 o 
  18   3  -3       52.95       48.14     51.88 o 
  19   3  -3      476.38      692.13     85.13 o 
  20   3  -3      325.94      344.35    148.71 o 
  21   3  -3        8.26      -49.11     51.81 o 
  22   3  -3       52.75       64.64     60.69 o 
  23   3  -3      121.93       68.20     94.02 o 
  24   3  -3       40.60       48.38    112.29 o 
   1   4  -3      385.67      490.30     40.77 o 
   2   4  -3       40.22      100.22     20.10 o 
   3   4  -3      196.97      201.71     21.16 o 
   4   4  -3     1307.01     1467.84     91.10 o 
   5   4  -3     1187.04     1126.67     78.22 o 
   6   4  -3      178.55      178.29     54.56 o 
   7   4  -3      309.45      233.99     39.78 o 
   8   4  -3      545.53      523.64    105.96 o 
   9   4  -3     1191.41     1023.89     82.49 o 
  10   4  -3      629.27      657.63     61.98 o 
  11   4  -3      294.93      298.81     48.22 o 
  12   4  -3      288.20      238.37     72.83 o 
  13   4  -3      530.38      522.63     63.17 o 
  14   4  -3      861.59      710.38     76.32 o 
  15   4  -3     1477.60     1643.37    119.16 o 
  16   4  -3       80.05       80.38     46.54 o 
  17   4  -3      567.71      479.24     71.37 o 
  18   4  -3      351.57      363.85     65.70 o 
  19   4  -3      750.43      719.38     87.41 o 
  20   4  -3       27.58       37.14     55.98 o 
  21   4  -3       83.56      119.77     63.02 o 
  22   4  -3       32.32      123.01     97.19 o 
  23   4  -3      166.67      167.21     69.17 o 
  24   4  -3      164.57      116.52     72.05 o 
   0   5  -3     6558.80     6677.72    449.91 o 
   1   5  -3      980.11     1057.13    105.96 o 
   2   5  -3       32.83       43.71     17.80 o 
   3   5  -3      244.70      293.52     49.69 o 
   4   5  -3     5030.90     5041.94    261.42 o 
   5   5  -3     2705.27     2571.27    154.19 o 
   6   5  -3     1347.18     1301.78     88.51 o 
   7   5  -3      636.99      611.03    125.08 o 
   8   5  -3     1345.33     1320.47     93.33 o 
   9   5  -3      873.57      816.75     72.36 o 
  10   5  -3     1507.65     1541.26    106.75 o 
  11   5  -3      531.18      465.95     58.85 o 
  12   5  -3      763.27      803.90    100.24 o 
  13   5  -3      363.66      449.86    123.38 o 
  14   5  -3     1481.17     1249.70    109.36 o 
  15   5  -3      662.73      672.25     76.19 o 
  16   5  -3      212.39      200.63     57.07 o 
  17   5  -3      464.73      428.68     68.61 o 
  18   5  -3      641.91      575.39     79.13 o 
  19   5  -3      233.04      181.43     61.49 o 
  20   5  -3       87.62       14.06     54.53 o 
  21   5  -3       93.34       87.49     61.70 o 
  22   5  -3       54.48       99.71     65.79 o 
  23   5  -3        1.52       15.62     75.39 o 
   1   6  -3     6115.58     6357.79    309.76 o 
   2   6  -3      807.65      713.71     81.11 o 
   3   6  -3    10041.50     9576.91    663.53 o 
   4   6  -3      207.21      225.81     50.67 o 
   5   6  -3      102.79       97.44     43.60 o 
   6   6  -3      186.27      213.45     41.36 o 
   7   6  -3     3320.75     3431.39    186.97 o 
   8   6  -3      386.07      442.82     90.49 o 
   9   6  -3      202.69      222.50     68.33 o 
  10   6  -3      500.73      458.83     64.79 o 
  11   6  -3     2326.41     2414.35    146.41 o 
  12   6  -3      374.96      358.39     57.87 o 
  13   6  -3      601.46      612.31    158.45 o 
  14   6  -3       59.84       29.31     43.63 o 
  15   6  -3      795.80      684.71     79.45 o 
  16   6  -3      175.73      196.49     56.93 o 
  17   6  -3      595.70      497.63     75.94 o 
  18   6  -3       11.27      -76.37     46.68 o 
  19   6  -3       54.03       70.02     57.25 o 
  20   6  -3       32.05      -35.60     53.97 o 
  21   6  -3       59.59       49.83     77.22 o 
  22   6  -3       25.60       17.78     83.55 o 
  23   6  -3       17.01       64.31     94.51 o 
   0   7  -3     2986.74     2887.49    215.09 o 
   1   7  -3     2501.73     2674.60    203.15 o 
   2   7  -3        1.43       12.67     33.13 o 
   3   7  -3       58.95       57.49     39.46 o 
   4   7  -3     1453.98     1459.34    131.54 o 
   5   7  -3     1636.04     1448.13    131.54 o 
   6   7  -3      209.47      269.41     58.70 o 
   7   7  -3      544.44      578.28     85.74 o 
   8   7  -3      211.07      241.23     51.28 o 
   9   7  -3     1089.27      996.20    123.13 o 
  10   7  -3      297.61      292.70     55.52 o 
  11   7  -3      486.57      466.80     62.86 o 
  12   7  -3      427.07      383.55     68.20 o 
  13   7  -3      138.38      147.52     51.60 o 
  14   7  -3      252.20      308.48     61.63 o 
  15   7  -3      573.45      629.06     79.12 o 
  16   7  -3       39.11       14.63     97.19 o 
  17   7  -3      134.95      105.98     58.02 o 
  18   7  -3      109.62       93.26     57.73 o 
  19   7  -3      127.76       61.68     59.51 o 
  20   7  -3       24.97        0.49     81.60 o 
  21   7  -3       49.75       12.91     81.11 o 
  22   7  -3       25.39      111.56     96.22 o 
   2   8  -3        0.06        4.14     36.54 o 
   3   8  -3      737.33      697.39     84.77 o 
   4   8  -3      784.31      824.55     95.97 o 
   5   8  -3        7.87       36.29     42.63 o 
   6   8  -3      145.11      111.56     53.83 o 
   7   8  -3     3059.21     2556.21    221.67 o 
   8   8  -3      447.41      354.66     73.08 o 
   9   8  -3      515.73      594.84     93.54 o 
  10   8  -3       65.04       34.10     42.92 o 
  11   8  -3      137.60      155.84     51.16 o 
  12   8  -3      145.86       96.21     50.08 o 
  13   8  -3      217.12      214.73     56.92 o 
  14   8  -3      105.76       87.92     55.54 o 
  15   8  -3      496.80      454.24     73.36 o 
  16   8  -3       44.36       14.78     54.56 o 
  17   8  -3      111.06       70.35     55.57 o 
  18   8  -3       85.44       19.34     56.79 o 
  19   8  -3       94.69      146.88     93.78 o 
  20   8  -3       73.24      143.47     96.22 o 
  21   8  -3       36.81       80.14     95.97 o 
   3   9  -3      738.12      684.24     87.45 o 
   4   9  -3      609.03      616.03     86.23 o 
   5   9  -3     2186.56     2079.51    181.72 o 
   6   9  -3      153.07      139.58     58.22 o 
   7   9  -3      117.41      183.91     65.28 o 
   8   9  -3      441.08      387.79     77.22 o 
   9   9  -3     1447.94     1040.12    125.20 o 
  10   9  -3       78.26       96.46     62.36 o 
  11   9  -3      210.25      257.47     76.97 o 
  12   9  -3      315.22      420.92     94.76 o 
  13   9  -3      193.39      180.75    100.60 o 
  14   9  -3      143.71      128.23     58.30 o 
  15   9  -3      190.07      165.35     60.64 o 
  16   9  -3      208.91      171.12     64.69 o 
  17   9  -3       49.77      -58.95     72.35 o 
  18   9  -3       17.73      -85.50     74.29 o 
  19   9  -3       80.07       -9.74     83.06 o 
  20   9  -3       51.41     -112.29     73.81 o 
   5  10  -3       73.64       18.76     50.67 o 
   6  10  -3     1040.03     1034.28    122.52 o 
   7  10  -3      225.23      361.24     78.92 o 
   8  10  -3      218.42      211.19     73.32 o 
   9  10  -3      104.86       42.63     63.33 o 
  10  10  -3      307.00      320.07     84.53 o 
  11  10  -3      515.86      528.83    103.52 o 
  12  10  -3      436.36      475.97    103.77 o 
  13  10  -3      197.50      181.47     84.28 o 
  14  10  -3       61.85       40.92     75.03 o 
  15  10  -3      247.83      269.16     97.44 o 
  16  10  -3       87.96       40.68     86.47 o 
  17  10  -3       60.82       44.58     83.31 o 
  18  10  -3        7.67       38.00     85.50 o 
  19  10  -3        0.00      -59.68     85.74 o 
   7  11  -3      112.40       20.70     58.46 o 
   8  11  -3       96.32       -9.50     58.22 o 
   9  11  -3      182.41      235.79     80.63 o 
  10  11  -3      388.89      305.95     89.88 o 
  11  11  -3      241.43      250.41     86.96 o 
  12  11  -3        6.92       45.06     71.37 o 
  13  11  -3       55.80       26.79     79.90 o 
  14  11  -3       99.50      179.28     93.29 o 
  15  11  -3       49.68       -3.65     79.17 o 
  16  11  -3       26.54       85.74     87.45 o 
  17  11  -3      126.33      131.78     98.17 o 
   9  12  -3        8.84       35.08     70.88 o 
  10  12  -3      284.23      185.37     83.79 o 
  11  12  -3       14.65      -30.20     69.18 o 
  12  12  -3       39.96      -54.08     69.42 o 
  13  12  -3       48.93       21.44     78.19 o 
  14  12  -3      216.56      110.59     88.42 o 
  15  12  -3       10.18       51.64     84.04 o 
  16  12  -3       22.91      -10.23     86.72 o 
  11  13  -3       46.41       33.86     75.51 o 
  12  13  -3        8.92      -83.31     69.18 o 
  13  13  -3      172.31      171.49     93.29 o 
  14  13  -3       56.85      -53.83     75.51 o 
   0   0  -2    15844.08    15664.91   1052.06 o 
   2   0  -2     3185.54     3484.77    275.99 o 
   4   0  -2     7805.24     7576.81    502.52 o 
   6   0  -2    14907.69    13783.67    948.78 o 
   8   0  -2     7722.31     7637.70    503.01 o 
  10   0  -2    13400.83    12799.58    911.02 o 
  12   0  -2      381.47      371.72     65.28 o 
  14   0  -2     2283.81     2389.60    203.40 o 
  16   0  -2       47.52       22.41     52.37 o 
  18   0  -2      610.25      596.79    101.82 o 
  20   0  -2       53.89       29.47     72.35 o 
  22   0  -2       66.78       45.55     81.60 o 
  24   0  -2        7.39        9.74     91.83 o 
   1   1  -2       11.72       16.91     11.63 o 
   2   1  -2    10038.43     9813.36    391.18 o 
   3   1  -2    14340.70    14269.61    658.56 o 
   4   1  -2     5134.93     5053.82    251.55 o 
   5   1  -2     7064.02     7270.99    349.55 o 
   6   1  -2     1682.23     1755.54    116.19 o 
   7   1  -2     3673.92     3739.53    189.27 o 
   8   1  -2     6515.39     6808.04    458.43 o 
   9   1  -2      313.46      349.56     39.52 o 
  10   1  -2      188.09      196.11     60.04 o 
  11   1  -2      724.10      652.72    100.48 o 
  12   1  -2     3198.79     3141.20    177.06 o 
  13   1  -2      168.71      164.00     70.76 o 
  14   1  -2      395.13      464.84     75.88 o 
  15   1  -2      509.07      478.22     58.82 o 
  16   1  -2      603.63      697.57     71.56 o 
  17   1  -2       36.27        3.42     37.33 o 
  18   1  -2     1041.83     1169.71     95.47 o 
  19   1  -2      604.18      677.10     77.24 o 
  20   1  -2       56.39       80.30     72.10 o 
  21   1  -2       75.13      -14.99    100.48 o 
  22   1  -2      256.40      354.10     70.09 o 
  23   1  -2      108.65       89.68     63.55 o 
  24   1  -2       51.12       -0.22     68.08 o 
  25   1  -2       19.11       73.93     65.97 o 
   0   2  -2     8004.21     8376.26    635.03 o 
   1   2  -2     3655.21     3842.97    161.42 o 
   2   2  -2     3099.33     3365.98    155.08 o 
   3   2  -2      366.38      328.58     32.88 o 
   4   2  -2      299.21      303.22     30.40 o 
   5   2  -2     4387.90     4547.12    210.71 o 
   6   2  -2     1580.34     1591.26    101.01 o 
   7   2  -2      213.00      204.64     30.32 o 
   8   2  -2     3078.62     3036.40    172.24 o 
   9   2  -2      395.88      447.44     44.33 o 
  10   2  -2     4848.63     4797.53    258.68 o 
  11   2  -2     1286.15     1249.97     89.91 o 
  12   2  -2     1944.05     1923.50    116.25 o 
  13   2  -2      515.38      533.45     83.67 o 
  14   2  -2      400.16      336.26     50.07 o 
  15   2  -2      955.15      947.71     97.44 o 
  16   2  -2      781.44      931.69     80.68 o 
  17   2  -2      162.38      224.50     52.50 o 
  18   2  -2      141.28      118.46     48.72 o 
  19   2  -2      107.50       37.65     64.43 o 
  20   2  -2      336.39      409.08     99.02 o 
  21   2  -2      176.21      128.15     59.13 o 
  22   2  -2      142.60      182.49     86.23 o 
  23   2  -2       16.68      -54.94     55.87 o 
  24   2  -2      101.77       59.34     65.62 o 
  25   2  -2       74.55      -68.41     60.53 o 
   1   3  -2     3445.03     3817.66    176.35 o 
   2   3  -2    25039.37    24061.23   1082.55 o 
   3   3  -2       87.56       94.02     33.62 o 
   4   3  -2      906.64      938.12     71.25 o 
   5   3  -2     1921.17     1983.54    106.50 o 
   6   3  -2     4439.23     4373.76    235.78 o 
   7   3  -2      454.12      417.00     53.10 o 
   8   3  -2     4299.70     4200.98    239.86 o 
   9   3  -2     2524.36     2368.16    212.65 o 
  10   3  -2      698.92      788.05     64.71 o 
  11   3  -2     1980.93     2069.95    123.97 o 
  12   3  -2     3530.19     3318.16    188.53 o 
  13   3  -2     1311.41     1157.25    232.50 o 
  14   3  -2      149.68      152.00     41.05 o 
  15   3  -2      148.82      178.58     45.74 o 
  16   3  -2     1571.53     1396.31    153.46 o 
  17   3  -2      508.80      596.66     69.42 o 
  18   3  -2       89.69       30.92     45.49 o 
  19   3  -2      312.49      300.44     63.49 o 
  20   3  -2      240.68      254.50     60.97 o 
  21   3  -2       74.33       35.51     52.69 o 
  22   3  -2       26.89       27.40     57.74 o 
  23   3  -2      438.27      515.14     81.94 o 
  24   3  -2        1.76      -81.60     76.49 o 
  25   3  -2       47.44      185.61    104.50 o 
   0   4  -2    18195.44    18227.21   1269.34 o 
   1   4  -2    12843.99    13098.74    593.89 o 
   2   4  -2      751.73      849.36     49.42 o 
   3   4  -2     5614.91     5912.95    288.08 o 
   4   4  -2     4216.39     4415.30    239.90 o 
   5   4  -2    15059.79    14340.74    717.87 o 
   6   4  -2     7876.48     7734.15    368.00 o 
   7   4  -2     1002.73     1058.57    141.89 o 
   8   4  -2     1307.80     1194.93     80.44 o 
   9   4  -2     3615.90     3389.01    264.17 o 
  10   4  -2     2084.00     2043.44    118.02 o 
  11   4  -2     1225.78     1231.09     90.25 o 
  12   4  -2      284.34      278.45     45.23 o 
  13   4  -2     2411.56     2324.04    143.56 o 
  14   4  -2     1561.64     1407.46    103.66 o 
  15   4  -2     1039.96      974.12     85.01 o 
  16   4  -2       32.26        3.34     39.52 o 
  17   4  -2      562.87      537.76     70.23 o 
  18   4  -2      691.60      682.42     78.28 o 
  19   4  -2       53.52       71.19     49.08 o 
  20   4  -2       34.32      -22.67     47.21 o 
  21   4  -2       11.39       27.32     52.88 o 
  22   4  -2       50.67       51.06     58.78 o 
  23   4  -2       11.09      -80.14     76.97 o 
  24   4  -2       20.37       47.99     91.10 o 
  25   4  -2        9.87       63.82     93.29 o 
   1   5  -2     2434.09     2591.59    139.67 o 
   2   5  -2     3104.48     3343.07    169.90 o 
   3   5  -2     7993.76     7834.33    382.04 o 
   4   5  -2      705.55      728.57     76.97 o 
   5   5  -2     2278.73     2324.31    130.86 o 
   6   5  -2      609.19      584.89     52.18 o 
   7   5  -2     5013.74     4628.34    238.21 o 
   8   5  -2       39.66       97.05     30.91 o 
   9   5  -2     1926.07     1839.18    107.65 o 
  10   5  -2     2383.21     2313.35    140.12 o 
  11   5  -2     1904.90     1681.89    134.95 o 
  12   5  -2       74.55       98.38     37.46 o 
  13   5  -2     1679.64     1571.06    114.20 o 
  14   5  -2     1417.15     1253.15    122.40 o 
  15   5  -2      184.53      238.78     80.87 o 
  16   5  -2      382.36      349.48     59.62 o 
  17   5  -2      137.91      104.85     47.08 o 
  18   5  -2      400.41      426.46     67.85 o 
  19   5  -2      109.57       84.96     53.14 o 
  20   5  -2      192.48      206.82     61.82 o 
  21   5  -2      184.09       93.29     81.60 o 
  22   5  -2       71.82       22.41     77.70 o 
  23   5  -2       15.95      188.29     91.35 o 
  24   5  -2       36.60       65.53     87.69 o 
   0   6  -2      361.25      533.95     56.51 o 
   1   6  -2     1599.65     1694.50     92.64 o 
   2   6  -2      816.40      852.15     53.85 o 
   3   6  -2      990.55     1036.45     61.06 o 
   4   6  -2     1191.51     1097.56     65.04 o 
   5   6  -2      216.05      238.23     50.91 o 
   6   6  -2       51.82      114.69     37.51 o 
   7   6  -2     2493.41     2381.70    177.82 o 
   8   6  -2       46.16       17.96     41.17 o 
   9   6  -2        9.18      -15.44     27.54 o 
  10   6  -2      602.20      678.27     64.33 o 
  11   6  -2     1285.94     1208.12     91.97 o 
  12   6  -2      226.67      273.79     48.46 o 
  13   6  -2      195.64      141.27     44.24 o 
  14   6  -2      454.90      408.81     61.28 o 
  15   6  -2      430.68      519.64    123.01 o 
  16   6  -2       39.84      -18.50     52.25 o 
  17   6  -2      672.68      748.09     79.14 o 
  18   6  -2       22.26      -15.06     47.82 o 
  19   6  -2       97.63       80.21     52.87 o 
  20   6  -2       44.61       97.44     79.65 o 
  21   6  -2      817.53     1092.98    154.19 o 
  22   6  -2       11.04      147.37     85.99 o 
  23   6  -2        1.59       97.92     89.40 o 
  24   6  -2       47.79       -6.58     84.28 o 
   1   7  -2     4425.90     4355.91    218.56 o 
   2   7  -2     1355.37     1337.20     78.81 o 
   3   7  -2     2167.71     2223.36    118.98 o 
   4   7  -2      226.13      218.74     46.77 o 
   5   7  -2      312.71      226.05     51.88 o 
   6   7  -2      777.14      784.84     91.59 o 
   7   7  -2     4517.97     4293.24    321.29 o 
   8   7  -2      543.61      634.72     62.12 o 
   9   7  -2      997.73      991.55     96.34 o 
  10   7  -2      747.33      630.56     66.83 o 
  11   7  -2     1359.86     1444.16    100.02 o 
  12   7  -2      110.61       82.05     40.54 o 
  13   7  -2      886.71      838.90    108.52 o 
  14   7  -2      342.31      299.24     57.78 o 
  15   7  -2       73.05       58.76     45.21 o 
  16   7  -2      505.83      473.95     68.44 o 
  17   7  -2      125.63       78.35     52.06 o 
  18   7  -2      128.04      155.65     83.06 o 
  19   7  -2       25.01       17.05     68.69 o 
  20   7  -2      199.57      182.93     88.42 o 
  21   7  -2       46.98      156.38     96.46 o 
  22   7  -2       53.95      102.31     86.72 o 
  23   7  -2       71.49      134.95     93.05 o 
   0   8  -2     1253.42     1221.11    107.42 o 
   1   8  -2     3181.96     2908.91    174.29 o 
   2   8  -2      329.65      396.56     61.14 o 
   3   8  -2      665.10      763.41     85.99 o 
   4   8  -2     2898.08     2808.57    219.72 o 
   5   8  -2     4336.65     4276.68    318.61 o 
   6   8  -2       88.18      151.02     51.40 o 
   7   8  -2        4.58      -14.86     40.68 o 
   8   8  -2      170.01      227.27     63.82 o 
   9   8  -2     1286.52     1175.56    128.86 o 
  10   8  -2      379.06      432.37     82.09 o 
  11   8  -2      486.44      505.47     64.75 o 
  12   8  -2       74.17       66.98     47.99 o 
  13   8  -2      866.24     1066.27     92.39 o 
  14   8  -2       57.59        3.24     68.94 o 
  15   8  -2      271.65      383.32     64.99 o 
  16   8  -2        9.76      -25.09     58.22 o 
  17   8  -2      178.98      143.47     78.44 o 
  18   8  -2       37.02      -22.17     67.47 o 
  19   8  -2       43.94        7.06     79.41 o 
  20   8  -2       16.38       52.13     78.44 o 
  21   8  -2       10.65       -5.85     77.70 o 
  22   8  -2       25.23       34.35     87.94 o 
   1   9  -2      244.70      203.64     51.88 o 
   2   9  -2     2613.26     2487.52    198.28 o 
   3   9  -2     1228.52     1176.53    115.46 o 
   4   9  -2      222.22      188.54     56.03 o 
   5   9  -2       99.89       57.97     45.31 o 
   6   9  -2       53.89      -26.31     44.09 o 
   7   9  -2      315.76      253.58     66.99 o 
   8   9  -2      255.96      232.87     66.74 o 
   9   9  -2      598.75      660.85    101.33 o 
  10   9  -2      154.39       92.81     64.06 o 
  11   9  -2       12.48      150.29     68.20 o 
  12   9  -2      321.98      360.02     87.45 o 
  13   9  -2      433.37      430.66     93.29 o 
  14   9  -2       13.08      -56.76     60.41 o 
  15   9  -2       72.61      -24.12     60.65 o 
  16   9  -2      203.02      256.25     88.42 o 
  17   9  -2      125.74       20.70     78.19 o 
  18   9  -2       23.75       12.42     74.78 o 
  19   9  -2      164.32      149.81     93.29 o 
  20   9  -2        1.44      -11.94     84.53 o 
  21   9  -2       15.68      -17.54     89.40 o 
   2  10  -2      333.27      246.51     59.92 o 
   3  10  -2      662.11      475.24     77.22 o 
   4  10  -2       45.36        2.92     47.99 o 
   5  10  -2      104.01       75.76     51.40 o 
   6  10  -2       28.19       -3.65     51.40 o 
   7  10  -2      112.71       58.70     53.10 o 
   8  10  -2      153.29      230.19     68.69 o 
   9  10  -2      187.78      164.91     69.91 o 
  10  10  -2      215.25      198.77     74.29 o 
  11  10  -2      151.87      261.61     84.28 o 
  12  10  -2      392.13      427.74     96.95 o 
  13  10  -2       95.99       92.81     74.78 o 
  14  10  -2       43.88       44.33     76.24 o 
  15  10  -2      109.61      226.78     87.20 o 
  16  10  -2      254.08      194.63     88.18 o 
  17  10  -2       95.63      185.61     93.54 o 
  18  10  -2       24.99      -53.59     74.29 o 
  19  10  -2       15.97       -9.01     86.72 o 
  20  10  -2       81.67      115.46    104.26 o 
   3  11  -2      992.78      843.79    103.28 o 
   4  11  -2      141.84      195.36     64.55 o 
   5  11  -2       48.51       42.14     56.76 o 
   6  11  -2       44.18       45.06     53.59 o 
   7  11  -2     1363.23     1725.09    173.43 o 
   8  11  -2       84.16      104.74     67.23 o 
   9  11  -2      105.07       91.59     64.79 o 
  10  11  -2       94.22      -45.79     61.87 o 
  11  11  -2      388.58      481.57    102.55 o 
  12  11  -2       73.14       19.00     68.69 o 
  13  11  -2       16.23       89.64     78.92 o 
  14  11  -2       54.61      118.63     81.60 o 
  15  11  -2      126.21      161.01     90.61 o 
  16  11  -2       47.61      -41.65     75.76 o 
  17  11  -2       54.06      191.95     98.17 o 
  18  11  -2       42.22      120.58     97.19 o 
   5  12  -2      169.36      195.11     71.13 o 
   6  12  -2      160.63      277.93     75.51 o 
   7  12  -2       67.06       58.46     64.79 o 
   8  12  -2      380.37      302.29     89.40 o 
   9  12  -2      136.62       97.92     75.03 o 
  10  12  -2      488.52      354.91     94.76 o 
  11  12  -2      159.53      215.09     88.67 o 
  12  12  -2      104.90      164.67     88.67 o 
  13  12  -2       37.42       30.94     75.51 o 
  14  12  -2      146.06      165.40     93.05 o 
  15  12  -2       31.49       20.46     83.79 o 
  16  12  -2        0.97      -41.65     79.90 o 
  17  12  -2        6.80       84.53     94.76 o 
   7  13  -2      534.86      556.11    106.94 o 
   8  13  -2      234.04      211.19     86.72 o 
   9  13  -2       72.97       28.26     69.18 o 
  10  13  -2       34.92       35.81     75.76 o 
  11  13  -2      134.54       65.28     83.55 o 
  12  13  -2       14.41      110.10     88.67 o 
  13  13  -2        4.22       15.83     80.38 o 
  14  13  -2       15.02       35.81     87.45 o 
  15  13  -2       97.27      225.32    110.83 o 
  10  14  -2       23.71      -63.33     76.00 o 
  11  14  -2       56.77      -35.08     79.90 o 
  12  14  -2      110.23      123.50     93.78 o 
  13  14  -2       12.06      -20.46     83.79 o 
   2   0  -1     3455.23     4047.95    278.18 o 
   4   0  -1    21809.66    21448.66   1382.85 o 
   6   0  -1     6454.47     6841.66    498.62 o 
  10   0  -1     2367.15     2436.37    184.88 o 
  12   0  -1     2359.37     2425.65    167.83 o 
  14   0  -1     3913.46     3483.80    291.57 o 
  16   0  -1      371.72      318.86     68.69 o 
  18   0  -1     1449.33     1529.73    153.70 o 
  20   0  -1      155.09      248.22     84.53 o 
  22   0  -1      654.37      879.84    132.51 o 
  24   0  -1      424.40      585.83    123.99 o 
   1   1  -1    11498.21    11588.02    542.36 o 
   2   1  -1     5733.04     5663.53    264.53 o 
   3   1  -1     3017.43     3114.34    154.68 o 
   4   1  -1    21696.49    20982.81   1043.29 o 
   5   1  -1     5002.52     5352.26    262.18 o 
   6   1  -1     8621.65     8599.88    391.06 o 
   7   1  -1     7800.91     7909.80    382.82 o 
   8   1  -1     5161.06     5183.34    215.07 o 
   9   1  -1      217.13      215.56     20.77 o 
  10   1  -1     3709.01     3503.57    139.34 o 
  11   1  -1      175.31      186.29     24.19 o 
  12   1  -1      561.82      552.49     38.89 o 
  13   1  -1     3775.38     3781.95    159.45 o 
  14   1  -1     2535.24     2542.32    108.77 o 
  15   1  -1        7.84       -1.37     29.63 o 
  16   1  -1      851.48      825.04     77.16 o 
  17   1  -1      999.11      925.50     81.21 o 
  18   1  -1      420.72      349.48     76.24 o 
  19   1  -1        3.43        6.33     42.40 o 
  20   1  -1      104.79       70.77     47.65 o 
  21   1  -1      464.10      639.09     75.75 o 
  22   1  -1        1.23      -26.15     53.83 o 
  23   1  -1        2.33       45.44     65.53 o 
  24   1  -1       18.54       26.97     60.32 o 
  25   1  -1      157.65      192.43    104.26 o 
  26   1  -1       17.71      -14.37     96.95 o 
   1   2  -1     2916.78     3088.78    153.71 o 
   2   2  -1    23162.44    21860.18   1044.14 o 
   3   2  -1    10888.18    10485.36    531.19 o 
   4   2  -1     6463.62     6448.27    305.20 o 
   5   2  -1     1131.16     1081.52     64.33 o 
   6   2  -1     9931.40     9894.53    467.06 o 
   7   2  -1     4522.19     4610.41    198.38 o 
   8   2  -1    12126.36    11717.42    518.81 o 
   9   2  -1     1331.47     1338.81     58.37 o 
  10   2  -1     3712.65     3554.05    141.89 o 
  11   2  -1     1595.59     1588.36     77.64 o 
  12   2  -1     2172.27     2035.08     93.60 o 
  13   2  -1      925.90      906.76     90.11 o 
  14   2  -1       56.85       49.30     32.20 o 
  15   2  -1      216.10      205.60     41.21 o 
  16   2  -1     3132.27     3249.91    193.65 o 
  17   2  -1      484.11      515.65     64.06 o 
  18   2  -1       27.13       54.87     41.16 o 
  19   2  -1      104.21       85.07     64.19 o 
  20   2  -1      201.66      311.02     59.40 o 
  21   2  -1      125.67      148.59     56.12 o 
  22   2  -1       15.47       24.69     53.48 o 
  23   2  -1       86.04       61.14     79.65 o 
  24   2  -1       81.88       57.49     90.37 o 
  25   2  -1       16.36      116.44     94.27 o 
  26   2  -1        6.71       -9.50     93.05 o 
   0   3  -1    16258.42    15659.55   1087.62 o 
   1   3  -1    13332.18    12869.77    600.09 o 
   2   3  -1     5328.80     5608.76    286.16 o 
   3   3  -1      663.67      675.83     48.23 o 
   4   3  -1     2732.19     2763.35    125.27 o 
   5   3  -1    13616.09    13338.46    620.57 o 
   6   3  -1     3657.40     3690.56    170.44 o 
   7   3  -1       95.79      113.94     23.87 o 
   8   3  -1     1434.78     1468.89     64.63 o 
   9   3  -1     3299.49     3368.18    134.32 o 
  10   3  -1     2706.52     2731.11    101.42 o 
  11   3  -1      357.52      333.48     27.77 o 
  12   3  -1      383.87      316.91     42.45 o 
  13   3  -1     3036.29     2867.13    165.27 o 
  14   3  -1       60.79       52.83     72.83 o 
  15   3  -1      222.03      254.31     45.30 o 
  16   3  -1      572.03      611.59     66.31 o 
  17   3  -1       26.98       33.96     37.99 o 
  18   3  -1       73.14       64.56     43.61 o 
  19   3  -1      502.43      580.05    121.19 o 
  20   3  -1      763.84      810.28     84.46 o 
  21   3  -1       71.45      120.38     55.53 o 
  22   3  -1      147.41      131.54     81.85 o 
  23   3  -1       14.77       53.35     78.92 o 
  24   3  -1       83.02        2.19     80.63 o 
  25   3  -1       28.38       37.76     87.45 o 
   1   4  -1      644.32      629.41     38.87 o 
   2   4  -1     3305.80     3361.26    165.73 o 
   3   4  -1      614.38      600.69     37.71 o 
   4   4  -1     1385.03     1450.63     74.11 o 
   5   4  -1     1071.38     1043.40     50.78 o 
   6   4  -1     1118.61     1087.24     75.56 o 
   7   4  -1     2613.83     2714.28    104.18 o 
   8   4  -1     2307.31     2502.31    112.28 o 
   9   4  -1     2504.35     2405.66    130.04 o 
  10   4  -1     1969.88     1995.54     84.02 o 
  11   4  -1       77.12       84.78     34.10 o 
  12   4  -1     1608.12     1723.14    139.33 o 
  13   4  -1      627.85      503.27    109.74 o 
  14   4  -1       70.90      125.41     41.78 o 
  15   4  -1      944.55      894.46     76.90 o 
  16   4  -1      153.92      166.72     54.08 o 
  17   4  -1      880.08      709.36     99.99 o 
  18   4  -1      766.63      715.03     75.00 o 
  19   4  -1      549.62      642.36     74.56 o 
  20   4  -1       21.77       39.95     66.01 o 
  21   4  -1       40.44      -19.73     62.60 o 
  22   4  -1      150.85      203.15     87.45 o 
  23   4  -1      182.15       96.46     89.64 o 
  24   4  -1       49.08       95.00     87.69 o 
  25   4  -1       47.83      -34.10     90.37 o 
   0   5  -1     7333.76     7177.81    490.34 o 
   1   5  -1     4033.96     4090.09    202.03 o 
   2   5  -1     1413.73     1421.89     77.78 o 
   3   5  -1      650.18      662.43     43.10 o 
   4   5  -1     5518.44     5682.75    277.50 o 
   5   5  -1     1101.43     1108.49     54.51 o 
   6   5  -1     1456.28     1472.66     70.08 o 
   7   5  -1     2081.07     2153.28    118.60 o 
   8   5  -1     3185.59     3155.78    172.54 o 
   9   5  -1     3508.35     3684.04    197.50 o 
  10   5  -1     2206.25     2420.09    157.72 o 
  11   5  -1      774.37      732.62     64.76 o 
  12   5  -1      779.42      805.20     77.10 o 
  13   5  -1      207.02      179.08     40.08 o 
  14   5  -1      661.99      608.86    106.33 o 
  15   5  -1     1851.65     1718.90    113.42 o 
  16   5  -1       45.57       41.63     41.08 o 
  17   5  -1      229.52      302.65    112.54 o 
  18   5  -1      305.75      271.11     77.70 o 
  19   5  -1      135.52       42.14     63.58 o 
  20   5  -1       43.39       11.21     66.26 o 
  21   5  -1       33.50       -7.31     66.99 o 
  22   5  -1      275.56      224.10     89.88 o 
  23   5  -1       33.74       66.26     81.85 o 
  24   5  -1        1.88      -69.42     77.70 o 
  25   5  -1       32.35       37.51     90.13 o 
   1   6  -1     2578.78     2448.74    128.30 o 
   2   6  -1      470.64      519.62     40.51 o 
   3   6  -1    13910.78    13369.85    639.43 o 
   4   6  -1      704.22      710.82     48.69 o 
   5   6  -1      214.10      205.45     26.39 o 
   6   6  -1      104.87      115.87     22.50 o 
   7   6  -1    14223.46    14285.79    552.37 o 
   8   6  -1     1238.52     1150.30     61.60 o 
   9   6  -1       96.18       95.70     31.60 o 
  10   6  -1      567.59      569.07     55.95 o 
  11   6  -1     3558.84     3562.06    196.86 o 
  12   6  -1      587.58      543.70     59.13 o 
  13   6  -1      374.65      311.83     49.25 o 
  14   6  -1      508.17      403.35     82.09 o 
  15   6  -1      616.56      773.06     72.85 o 
  16   6  -1       10.95        6.02     52.49 o 
  17   6  -1      486.59      343.22     82.09 o 
  18   6  -1        9.14       -5.36     61.38 o 
  19   6  -1       41.52      -35.81     61.87 o 
  20   6  -1       23.69        6.82     69.42 o 
  21   6  -1      276.77      378.05    100.11 o 
  22   6  -1       62.79      115.70     86.72 o 
  23   6  -1       51.17      -44.33     74.05 o 
  24   6  -1        2.15       41.65     82.09 o 
   0   7  -1      610.67      561.23     64.55 o 
   1   7  -1     1700.18     1654.37     94.46 o 
   2   7  -1       40.53       20.44     21.15 o 
   3   7  -1      464.40      533.60     43.73 o 
   4   7  -1     1629.31     1633.12     93.52 o 
   5   7  -1     5361.13     5551.40    276.32 o 
   6   7  -1     1101.22     1067.61     69.10 o 
   7   7  -1      336.10      320.32     59.44 o 
   8   7  -1     3023.66     2940.35    231.41 o 
   9   7  -1      345.08      305.66     45.03 o 
  10   7  -1     1091.67     1021.00     80.23 o 
  11   7  -1     1337.11     1424.90    108.27 o 
  12   7  -1      645.71      733.67     70.01 o 
  13   7  -1      134.17       53.39     39.45 o 
  14   7  -1       35.47       10.08     38.98 o 
  15   7  -1      310.56      543.69     93.54 o 
  16   7  -1      193.61      226.78     75.03 o 
  17   7  -1      235.72      211.43     76.97 o 
  18   7  -1      113.08      137.38     78.92 o 
  19   7  -1      394.31      194.38     82.09 o 
  20   7  -1      175.31      285.73     88.18 o 
  21   7  -1       75.32       -7.06     72.10 o 
  22   7  -1      229.39      241.40     95.73 o 
  23   7  -1        8.77       67.47     90.37 o 
   1   8  -1      394.73      457.63     43.99 o 
   2   8  -1       83.71       95.84     42.02 o 
   3   8  -1       84.90       79.46     26.48 o 
   4   8  -1       63.59       81.55     28.50 o 
   5   8  -1      751.19      714.29     55.42 o 
   6   8  -1      806.11      730.28     91.10 o 
   7   8  -1       37.01       21.92     46.28 o 
   8   8  -1      319.96      333.47     69.67 o 
   9   8  -1      960.65     1021.36    117.41 o 
  10   8  -1       28.11       70.15     51.40 o 
  11   8  -1       99.84      106.94     59.19 o 
  12   8  -1       88.95      146.53     47.38 o 
  13   8  -1      767.23      770.23    108.15 o 
  14   8  -1      773.00      831.61    118.87 o 
  15   8  -1      618.45      559.03    102.31 o 
  16   8  -1      103.82      142.99     74.78 o 
  17   8  -1      350.98      199.01     82.58 o 
  18   8  -1        1.91       38.97     68.69 o 
  19   8  -1      393.92      566.34    111.81 o 
  20   8  -1        7.10       80.63     77.95 o 
  21   8  -1       15.68       -0.24     73.81 o 
  22   8  -1       36.41        1.71     82.82 o 
   0   9  -1      286.23      461.84     68.94 o 
   1   9  -1     3191.25     3180.92    170.41 o 
   2   9  -1      414.26      426.77     46.83 o 
   3   9  -1      613.40      646.31     97.68 o 
   4   9  -1      219.60      339.32     66.50 o 
   5   9  -1     1767.35     1773.81    160.04 o 
   6   9  -1      111.99       96.95     53.83 o 
   7   9  -1       26.63       56.51     50.67 o 
   8   9  -1      865.47      870.34    109.86 o 
   9   9  -1     3166.25     3419.98    274.77 o 
  10   9  -1        5.26      -72.10     49.69 o 
  11   9  -1       49.78       69.91     60.41 o 
  12   9  -1      413.71      383.16     85.99 o 
  13   9  -1      193.76      246.27     76.24 o 
  14   9  -1       63.73      138.36     71.86 o 
  15   9  -1      272.63      215.82     81.11 o 
  16   9  -1      198.73      232.38     85.50 o 
  17   9  -1       57.88      -32.88     69.91 o 
  18   9  -1      101.19       52.62     76.73 o 
  19   9  -1       43.57       62.85     82.58 o 
  20   9  -1      225.59      317.15    101.09 o 
  21   9  -1        9.99        4.63     85.01 o 
  22   9  -1      111.47      229.95    103.28 o 
   1  10  -1      794.91      803.41     66.55 o 
   2  10  -1     1311.12     1471.46     95.40 o 
   3  10  -1     2284.09     2307.02    194.38 o 
   4  10  -1      816.77      919.30    111.32 o 
   5  10  -1      617.86      648.19     94.27 o 
   6  10  -1     2366.64     2413.71    207.29 o 
   7  10  -1     1438.15     1464.70    150.78 o 
   8  10  -1      292.88      328.84     75.76 o 
   9  10  -1       19.84       21.92     56.76 o 
  10  10  -1       55.36       28.50     59.92 o 
  11  10  -1      203.71      256.25     80.87 o 
  12  10  -1      439.67      357.83     86.47 o 
  13  10  -1       87.16      175.14     76.73 o 
  14  10  -1      144.12      142.50     81.36 o 
  15  10  -1      203.58      163.93     85.74 o 
  16  10  -1      144.82      237.25     92.56 o 
  17  10  -1      110.38      201.93     95.49 o 
  18  10  -1       22.52       73.08     84.53 o 
  19  10  -1        1.74      -31.91     80.63 o 
  20  10  -1       32.78      -55.29     76.00 o 
   0  11  -1     1206.97     1114.17    118.87 o 
   1  11  -1      320.92      361.73     71.86 o 
   2  11  -1      214.44      240.67     63.33 o 
   3  11  -1      183.73      228.24     64.06 o 
   4  11  -1      890.93      760.73    104.26 o 
   5  11  -1       77.04       17.05     57.49 o 
   6  11  -1      493.41      500.82     91.83 o 
   7  11  -1        6.90      -69.42     54.08 o 
   8  11  -1      485.80      524.93     91.59 o 
   9  11  -1      318.81      405.09     87.45 o 
  10  11  -1      289.30      323.24     90.61 o 
  11  11  -1      262.92      311.79     87.20 o 
  12  11  -1       16.57       -8.77     68.69 o 
  13  11  -1      105.63      110.35     81.36 o 
  14  11  -1       47.01       68.20     78.19 o 
  15  11  -1       21.77     -119.85     60.65 o 
  16  11  -1       99.43      148.83     91.59 o 
  17  11  -1      236.14      171.73     97.68 o 
  18  11  -1       94.86       96.70     94.27 o 
  19  11  -1       56.53       25.58     93.54 o 
   2  12  -1       88.26       -0.97     53.35 o 
   3  12  -1       48.70       71.37     63.82 o 
   4  12  -1      276.20      279.88     79.90 o 
   5  12  -1        9.41      -51.40     58.22 o 
   6  12  -1       73.80       71.13     64.06 o 
   7  12  -1       77.66       74.05     68.20 o 
   8  12  -1      153.32       85.74     70.88 o 
   9  12  -1        6.14      -35.32     62.36 o 
  10  12  -1       44.08       -4.38     70.15 o 
  11  12  -1       28.60        5.12     71.37 o 
  12  12  -1       29.65       48.96     76.49 o 
  13  12  -1       51.85      -42.63     76.00 o 
  14  12  -1      536.44      407.77    108.64 o 
  15  12  -1       29.41       88.42     85.99 o 
  16  12  -1        0.22        9.50     84.28 o 
  17  12  -1        1.23       19.24     96.22 o 
  18  12  -1      113.36      314.96    115.46 o 
   4  13  -1      592.24      475.48     97.19 o 
   5  13  -1      139.18      103.77     69.91 o 
   6  13  -1      206.55      147.61     78.92 o 
   7  13  -1       54.43       79.17     75.27 o 
   8  13  -1      115.06       29.72     70.15 o 
   9  13  -1      197.48        7.55     73.81 o 
  10  13  -1       49.31      -39.70     68.69 o 
  11  13  -1       17.87      145.67     88.67 o 
  12  13  -1       11.25       42.63     80.38 o 
  13  13  -1      117.93      125.20     92.81 o 
  14  13  -1       74.10      106.94     86.47 o 
  15  13  -1       79.44      -60.17     83.06 o 
  16  13  -1        8.71       49.69     98.41 o 
   6  14  -1      551.72      542.47    110.10 o 
   7  14  -1      118.22       67.23     74.54 o 
   8  14  -1       87.36       37.27     79.65 o 
   9  14  -1       30.61       -8.28     73.08 o 
  10  14  -1       16.70      -70.15     77.46 o 
  11  14  -1       66.15     -117.17     69.42 o 
  12  14  -1      217.60      243.59    104.74 o 
  13  14  -1       25.44      -30.69     79.17 o 
   8  15  -1       18.04      -34.83     75.51 o 
   9  15  -1      105.93      182.93     94.27 o 
  10  15  -1       58.33       76.49     87.94 o 
   4   0   0    26263.90    23366.44   1065.24 o 
   6   0   0      403.26      431.48     38.37 o 
   8   0   0     1325.29     1336.72     71.50 o 
  10   0   0     2780.07     2735.67    137.92 o 
  12   0   0     5463.02     5803.50    279.78 o 
  14   0   0     8344.04     8403.24    399.89 o 
  16   0   0       19.27       43.75     34.22 o 
  18   0   0     1161.30     1217.91     86.64 o 
  20   0   0      297.29      285.24     82.82 o 
  22   0   0        2.37       25.58     74.05 o 
   2   1   0    12938.42    11370.47    520.77 o 
   3   1   0    23032.85    21482.61    808.98 o 
   4   1   0     1400.73     1618.97     55.89 o 
   5   1   0    24742.81    23458.90    757.49 o 
   6   1   0     1216.81     1260.15     46.22 o 
   7   1   0     1678.56     1536.50     56.18 o 
   8   1   0    10277.11    10541.06    345.53 o 
   9   1   0       14.90       26.87     11.54 o 
  10   1   0      473.26      483.32     26.89 o 
  11   1   0     5348.63     4970.00    169.86 o 
  12   1   0     1961.70     1957.31     75.01 o 
  13   1   0       65.36       48.79     17.32 o 
  14   1   0      559.77      551.96     59.17 o 
  15   1   0     4522.21     4714.96    166.22 o 
  16   1   0       49.42       39.06     21.63 o 
  17   1   0       86.73       69.44     24.65 o 
  18   1   0      748.18      845.49     50.37 o 
  19   1   0       49.52      119.99     35.55 o 
  20   1   0       44.21       24.54     33.45 o 
  21   1   0       52.57       41.08     49.15 o 
  22   1   0      423.18      460.87     98.41 o 
  23   1   0      265.21      523.96    112.54 o 
  24   1   0       43.03       20.95     81.36 o 
   0   2   0     4615.46     5136.30    347.11 o 
   1   2   0      655.28      724.14     39.09 o 
   2   2   0       21.86       20.30      8.12 o 
   3   2   0      862.54      936.81     51.88 o 
   4   2   0    14186.26    14678.21    695.34 o 
   5   2   0     1270.73     1470.84     62.86 o 
   6   2   0      308.67      292.90     28.30 o 
   7   2   0      807.32      772.99     33.05 o 
   8   2   0      348.88      344.92     24.79 o 
   9   2   0      172.43      175.74     16.17 o 
  10   2   0     1966.00     1916.92     71.72 o 
  11   2   0      611.96      653.92     33.79 o 
  12   2   0     3349.86     3413.85    121.76 o 
  13   2   0      238.04      266.49     24.16 o 
  14   2   0      170.55      177.45     32.80 o 
  15   2   0        4.17       15.43     18.74 o 
  16   2   0     2589.19     2556.08     99.17 o 
  17   2   0      253.58      276.07     37.38 o 
  18   2   0      264.20      301.86     40.86 o 
  19   2   0        1.82      -14.50     39.85 o 
  20   2   0     1280.28     1318.54    145.91 o 
  21   2   0      593.22      686.67    108.88 o 
  22   2   0       87.81      150.05     79.65 o 
  23   2   0        8.22       58.70     76.49 o 
  24   2   0      271.69      212.41     98.65 o 
  25   2   0      122.38      220.45     98.65 o 
   1   3   0     2954.98     3542.45    173.28 o 
   2   3   0    18773.45    17837.62    843.82 o 
   3   3   0      434.06      327.14     37.76 o 
   4   3   0     2221.78     2067.75    106.78 o 
   5   3   0     2696.32     2615.06    135.31 o 
   6   3   0     6905.48     6532.84    317.52 o 
   7   3   0     2038.75     2224.84     92.03 o 
   8   3   0     4342.93     4421.06    174.91 o 
   9   3   0        8.28      -14.68     10.81 o 
  10   3   0     1457.32     1568.39     61.53 o 
  11   3   0       29.97       14.19     14.61 o 
  12   3   0     2565.53     2537.55     94.49 o 
  13   3   0     1896.40     1838.05     73.33 o 
  14   3   0      126.28      108.63     21.16 o 
  15   3   0      794.56      775.88     98.77 o 
  16   3   0      759.28      778.06     68.29 o 
  17   3   0      325.18      283.43     49.66 o 
  18   3   0       72.59       32.20     39.04 o 
  19   3   0      552.63      540.52     92.32 o 
  20   3   0       49.03        9.26     61.14 o 
  21   3   0       20.85       98.65     71.86 o 
  22   3   0       19.33        5.36     70.88 o 
  23   3   0      468.14      481.57    107.18 o 
  24   3   0        0.00       -1.22     79.41 o 
  25   3   0       12.91      -69.42     77.22 o 
  26   3   0       27.58       79.65     98.17 o 
   0   4   0     9607.95     8793.77    595.82 o 
   1   4   0     8446.78     8002.23    384.45 o 
   2   4   0      293.57      374.92     49.94 o 
   3   4   0     3943.06     3953.47    195.65 o 
   4   4   0      627.35      622.37     62.11 o 
   5   4   0    12606.16    12767.84    610.69 o 
   6   4   0     4502.61     4695.37    233.55 o 
   7   4   0      275.47      296.13     30.76 o 
   8   4   0     3664.01     3399.15    174.71 o 
   9   4   0     3880.89     3552.71    144.37 o 
  10   4   0      865.70      842.30     45.34 o 
  11   4   0     1341.63     1269.31     61.56 o 
  12   4   0        8.31       -0.62     21.16 o 
  13   4   0      978.99      989.45     54.89 o 
  14   4   0      529.98      563.82     65.28 o 
  15   4   0      271.48      260.67     44.75 o 
  16   4   0       92.75       63.84     38.15 o 
  17   4   0       25.57       20.70     51.64 o 
  18   4   0       65.53       42.87     54.81 o 
  19   4   0       22.89       73.08     62.36 o 
  20   4   0        7.79      -46.28     57.49 o 
  21   4   0        5.30       20.70     70.15 o 
  22   4   0       32.49       15.10     68.94 o 
  23   4   0      214.92      207.05     89.64 o 
  24   4   0       57.37      166.86     95.49 o 
  25   4   0        0.48      -41.41     81.11 o 
   1   5   0      127.22       97.08     18.95 o 
   2   5   0      101.07      104.67     19.72 o 
   3   5   0    12656.65    12006.58    574.86 o 
   4   5   0     3681.82     4053.13    203.47 o 
   5   5   0      683.46      808.88     53.68 o 
   6   5   0       44.56       19.39     19.37 o 
   7   5   0     1057.89      975.78     64.38 o 
   8   5   0       84.46      129.38     27.12 o 
   9   5   0     3748.44     3533.45    184.27 o 
  10   5   0     1124.28     1110.93     56.22 o 
  11   5   0      899.07      929.93     51.10 o 
  12   5   0       41.05       -8.29     24.63 o 
  13   5   0     1521.01     1574.79    118.51 o 
  14   5   0      480.09      446.77     70.28 o 
  15   5   0      118.90      117.41     57.49 o 
  16   5   0      104.72       87.20     56.76 o 
  17   5   0      129.29      114.73     63.58 o 
  18   5   0      172.22      154.92     71.37 o 
  19   5   0       79.58       97.44     70.88 o 
  20   5   0      165.98      208.02     74.78 o 
  21   5   0      252.15      349.55     89.15 o 
  22   5   0       57.00       77.22     76.00 o 
  23   5   0      151.72      235.79     98.90 o 
  24   5   0      294.92      358.07    102.06 o 
  25   5   0       42.58       94.27     85.26 o 
   0   6   0       42.38       43.36     25.33 o 
   1   6   0     2836.69     3025.95    156.39 o 
   2   6   0     4162.59     4724.78    236.40 o 
   3   6   0      853.56      975.10     63.16 o 
   4   6   0     2473.14     2724.25    144.10 o 
   5   6   0       69.13       71.35     23.23 o 
   6   6   0      607.73      657.25     57.85 o 
   7   6   0      647.96      750.98     84.04 o 
   8   6   0      187.09      231.50     41.29 o 
   9   6   0      340.84      320.72     46.40 o 
  10   6   0        6.80      -21.89     29.84 o 
  11   6   0     2325.77     2376.65    135.59 o 
  12   6   0       56.64       39.39     31.91 o 
  13   6   0      257.42      285.97     67.23 o 
  14   6   0        3.59      -34.83     48.47 o 
  15   6   0     2140.91     2050.04    183.91 o 
  16   6   0       18.93       18.76     53.59 o 
  17   6   0      235.74      398.51     85.99 o 
  18   6   0       23.81       73.56     65.28 o 
  19   6   0       75.53      125.20     69.42 o 
  20   6   0        5.39      -67.72     54.56 o 
  21   6   0      590.13      740.75    119.11 o 
  22   6   0        0.82       91.35     76.49 o 
  23   6   0      100.43       82.09     86.72 o 
  24   6   0        1.18       84.28     82.82 o 
   1   7   0     7134.51     6876.71    338.89 o 
   2   7   0      642.76      647.68     50.44 o 
   3   7   0     3290.32     3162.03    166.46 o 
   4   7   0      207.14      200.66     30.89 o 
   5   7   0      343.00      362.57     39.64 o 
   6   7   0     1970.48     1971.91    113.05 o 
   7   7   0     3092.69     2948.70    159.15 o 
   8   7   0     2637.21     2892.63    157.45 o 
   9   7   0        7.13       23.63     47.01 o 
  10   7   0     2313.00     2248.56    189.27 o 
  11   7   0      204.08      237.99     61.38 o 
  12   7   0      270.68      285.73     67.23 o 
  13   7   0      336.61      386.33     76.00 o 
  14   7   0     1190.14     1221.59    133.24 o 
  15   7   0      461.67      440.16     85.99 o 
  16   7   0       77.27      134.22     67.72 o 
  17   7   0      735.29      784.35    114.24 o 
  18   7   0      110.22       66.01     69.42 o 
  19   7   0       49.34       58.95     70.40 o 
  20   7   0      188.85      245.05     88.67 o 
  21   7   0       48.11       21.19     71.61 o 
  22   7   0        0.27     -126.18     64.31 o 
  23   7   0       14.00       39.22     77.70 o 
   0   8   0      207.21      161.26     41.65 o 
   1   8   0     2353.33     2390.09    132.45 o 
   2   8   0     3344.76     3263.97    172.93 o 
   3   8   0     1921.81     1935.38    113.76 o 
   4   8   0      764.37      779.56     62.12 o 
   5   8   0     9758.78    10237.84    500.77 o 
   6   8   0       11.92       59.10     29.56 o 
   7   8   0      335.51      367.74     44.17 o 
   8   8   0      328.61      375.20     45.70 o 
   9   8   0     6640.15     6597.58    478.41 o 
  10   8   0      413.11      398.75     76.24 o 
  11   8   0     1966.86     1970.87    177.82 o 
  12   8   0      216.94      247.97     72.83 o 
  13   8   0     1113.67     1345.09    146.40 o 
  14   8   0      112.37       50.42     56.03 o 
  15   8   0      212.13      191.95     70.88 o 
  16   8   0        3.77       70.64     69.42 o 
  17   8   0      220.42      269.16     86.96 o 
  18   8   0        6.06       45.55     72.10 o 
  19   8   0       54.27       38.49     72.83 o 
  20   8   0       27.30       61.14     76.24 o 
  21   8   0      148.34      220.93     91.59 o 
  22   8   0        3.18     -113.76     70.64 o 
  23   8   0      233.89      145.67     95.97 o 
   1   9   0      147.91      129.70     32.68 o 
   2   9   0     3201.93     3196.95    173.25 o 
   3   9   0      984.55     1010.16     73.81 o 
   4   9   0      111.15      161.59     55.90 o 
   5   9   0       89.50       85.00     52.13 o 
   6   9   0     1452.55     1432.74     94.10 o 
   7   9   0       63.50       30.69     32.59 o 
   8   9   0     2528.23     2907.71    238.96 o 
   9   9   0      989.43      920.03    114.00 o 
  10   9   0      370.64      456.48     89.15 o 
  11   9   0       27.40       48.72     55.29 o 
  12   9   0      160.43      210.70     71.86 o 
  13   9   0     1222.47     1072.76    132.02 o 
  14   9   0      101.86       54.81     64.55 o 
  15   9   0      232.29      407.04     91.35 o 
  16   9   0      272.78      237.99     81.60 o 
  17   9   0       23.30      100.85     77.70 o 
  18   9   0        2.32      -95.73     64.79 o 
  19   9   0       30.59       54.81     77.46 o 
  20   9   0      184.03      157.11     91.35 o 
  21   9   0       28.58      -95.49     65.77 o 
  22   9   0        8.59       94.76     91.10 o 
   0  10   0       63.83       80.14     49.45 o 
   1  10   0      283.12      318.38     96.10 o 
   2  10   0      419.33      344.59     61.26 o 
   3  10   0      224.77      183.31     40.75 o 
   4  10   0      524.82      441.84    105.47 o 
   5  10   0       22.99        0.03     33.86 o 
   6  10   0      901.23     1002.85    121.55 o 
   7  10   0     1218.72     1013.33    121.06 o 
   8  10   0      219.15      214.11     71.86 o 
   9  10   0        2.68      -50.18     54.32 o 
  10  10   0       23.09       71.61     61.38 o 
  11  10   0        3.03        6.09     57.24 o 
  12  10   0      197.99      169.05     73.08 o 
  13  10   0        3.36       67.72     69.67 o 
  14  10   0        2.84      -70.64     60.17 o 
  15  10   0      249.20      347.36     94.51 o 
  16  10   0      186.77      101.58     81.36 o 
  17  10   0       20.62       47.74     77.70 o 
  18  10   0       33.18      -13.15     72.35 o 
  19  10   0       39.72      120.09     92.81 o 
  20  10   0       54.89      232.63    100.85 o 
  21  10   0      131.25       94.27     94.02 o 
   1  11   0     1392.55     1174.46     87.24 o 
   2  11   0       59.68       16.07     61.51 o 
   3  11   0       55.19       95.73     81.36 o 
   4  11   0      176.53      156.63     63.33 o 
   5  11   0        1.15      -31.67     54.81 o 
   6  11   0       31.60       31.18     60.65 o 
   7  11   0     1763.57     2138.70    196.33 o 
   8  11   0      303.62      226.54     81.11 o 
   9  11   0      123.31       67.72     72.59 o 
  10  11   0       45.10      199.74     81.36 o 
  11  11   0      331.38      513.24    103.77 o 
  12  11   0      659.93      727.84    117.90 o 
  13  11   0       58.95        2.19     71.86 o 
  14  11   0       82.34      216.31     87.94 o 
  15  11   0      365.27      323.24     98.65 o 
  16  11   0       10.73       72.35     82.09 o 
  17  11   0       60.33      122.52     88.91 o 
  18  11   0       38.08       13.15     78.68 o 
  19  11   0       88.55       49.20     90.86 o 
   0  12   0     1063.34     1311.97    141.04 o 
   1  12   0       56.15      125.33     51.52 o 
   2  12   0      166.28      159.79     67.47 o 
   3  12   0       13.70      -34.10     58.46 o 
   4  12   0      871.62      980.20    123.99 o 
   5  12   0       25.86      -51.64     56.51 o 
   6  12   0       45.16      -76.24     59.19 o 
   7  12   0        1.11       41.17     66.01 o 
   8  12   0       57.63       30.20     67.72 o 
   9  12   0        8.88       -9.74     64.55 o 
  10  12   0     1487.88     1378.46    161.74 o 
  11  12   0       54.19      139.09     82.09 o 
  12  12   0       50.66      -47.01     71.86 o 
  13  12   0      122.29      193.17     90.13 o 
  14  12   0      466.92      681.56    126.91 o 
  15  12   0        4.35      -23.87     75.27 o 
  16  12   0       35.33       38.00     88.67 o 
  17  12   0        4.65      -31.91     84.28 o 
  18  12   0       77.42      220.69    106.69 o 
   1  13   0      449.32      320.81     85.99 o 
   2  13   0      397.14      578.03    103.77 o 
   3  13   0        4.46      -50.18     64.55 o 
   4  13   0        1.70       -2.44     69.42 o 
   5  13   0       11.98       55.05     74.05 o 
   6  13   0      168.65      194.63     80.87 o 
   7  13   0       22.20       -6.82     72.35 o 
   8  13   0      271.69      321.05     93.05 o 
   9  13   0       32.34      -13.15     74.54 o 
  10  13   0        0.51      -26.79     76.49 o 
  11  13   0       17.57       21.19     77.95 o 
  12  13   0      123.86      101.82     85.74 o 
  13  13   0       26.42      -16.56     83.55 o 
  14  13   0       12.28       20.22     84.53 o 
  15  13   0      139.56      125.45     98.90 o 
  16  13   0       39.46       -8.28     97.68 o 
   3  14   0       37.34       -5.85     74.29 o 
   4  14   0      119.58       56.27     73.81 o 
   5  14   0        0.05      -73.32     71.13 o 
   6  14   0      334.82      264.05     94.76 o 
   7  14   0        5.20      -73.56     65.28 o 
   8  14   0        3.44      -70.15     69.18 o 
   9  14   0      210.20      267.70    104.74 o 
  10  14   0       50.13       48.96     80.87 o 
  11  14   0       59.99       33.62     83.06 o 
  12  14   0      142.09      194.63    104.01 o 
  13  14   0        0.62      100.11     96.70 o 
  14  14   0        5.30       51.15     92.56 o 
   5  15   0        0.14       27.77     81.60 o 
   6  15   0      452.41      383.89    106.20 o 
   7  15   0       45.10      -10.47     83.55 o 
   8  15   0       24.34      -32.88     77.95 o 
   9  15   0       78.68      216.06    101.33 o 
  10  15   0       11.78       66.01     90.13 o 
  11  15   0       16.55       62.85     96.70 o 
   4   0   1    21231.22    20276.96    943.11 o 
   6   0   1     7129.10     7456.38    338.30 o 
   8   0   1     1334.86     1283.33     69.64 o 
  10   0   1     2326.45     2352.15    121.58 o 
  12   0   1     1818.74     1789.63    104.04 o 
  14   0   1     4170.35     4058.14    203.15 o 
  16   0   1      371.47      318.37     41.58 o 
  18   0   1     1404.34     1371.29     93.39 o 
  20   0   1      142.53      234.57     57.49 o 
   0   1   1    10456.71     9948.38    624.07 o 
   1   1   1    11549.63    11272.44    523.05 o 
   2   1   1     5351.14     5325.40    254.52 o 
   3   1   1     3090.09     3119.98    147.38 o 
   4   1   1    24469.32    23122.31   1007.79 o 
   5   1   1     5082.10     5351.75    177.02 o 
   6   1   1     7826.37     7809.54    264.34 o 
   7   1   1     7595.95     7852.79    259.23 o 
   8   1   1     5701.96     5756.15    184.62 o 
   9   1   1      215.55      235.73     18.06 o 
  10   1   1     3349.45     3260.26    116.86 o 
  11   1   1      121.88      135.42     19.55 o 
  12   1   1      538.92      589.67     32.70 o 
  13   1   1     3850.35     3827.47    134.76 o 
  14   1   1     2369.46     2293.84     90.25 o 
  15   1   1        1.26      -23.73     17.98 o 
  16   1   1      927.87     1023.63     50.60 o 
  17   1   1     1019.96     1013.98     52.48 o 
  18   1   1      403.32      402.14     35.53 o 
  19   1   1        3.69       -4.34     28.55 o 
  20   1   1      157.70      168.07     35.91 o 
  21   1   1      423.73      394.59     80.75 o 
  22   1   1        0.67       34.35     57.97 o 
   1   2   1     2918.14     3145.66    148.13 o 
   2   2   1    23848.56    22059.49   1001.01 o 
   3   2   1    12332.06    11768.63    513.08 o 
   4   2   1     6281.06     6117.11    293.22 o 
   5   2   1     1075.09     1116.65     60.24 o 
   6   2   1     9621.43     9549.47    368.27 o 
   7   2   1     5440.08     5487.15    171.77 o 
   8   2   1    11344.41    10937.27    367.01 o 
   9   2   1     1134.71     1145.58     48.41 o 
  10   2   1     3590.28     3366.60    120.18 o 
  11   2   1     1732.59     1817.92     66.70 o 
  12   2   1     2248.42     2125.44     79.26 o 
  13   2   1      778.05      819.52     42.25 o 
  14   2   1       30.10       28.14     21.55 o 
  15   2   1      210.54      178.09     24.83 o 
  16   2   1     3057.30     2984.42    114.45 o 
  17   2   1      446.05      456.35     41.24 o 
  18   2   1       56.76       45.04     28.08 o 
  19   2   1      103.14       46.21     40.15 o 
  20   2   1      184.31      204.88     48.12 o 
  21   2   1      147.21      112.59     54.93 o 
  22   2   1       41.13       38.92     47.76 o 
  23   2   1       96.15      136.13     61.87 o 
  24   2   1       86.52       71.61     68.20 o 
   0   3   1    18461.86    17799.51   1035.74 o 
   1   3   1    12467.63    12268.74    472.10 o 
   2   3   1     5778.13     6181.35    277.11 o 
   3   3   1      912.75      933.98     48.12 o 
   4   3   1     2151.95     2067.45    140.06 o 
   5   3   1    12958.62    12594.32    598.34 o 
   6   3   1     3052.77     3029.89    128.73 o 
   7   3   1      123.59      137.14     16.20 o 
   8   3   1     1319.45     1413.90     86.50 o 
   9   3   1     3195.75     3187.45    113.90 o 
  10   3   1     2022.12     2021.68     82.92 o 
  11   3   1      340.18      360.29     26.48 o 
  12   3   1      381.66      365.61     26.43 o 
  13   3   1     2910.54     3038.59    109.53 o 
  14   3   1      118.84      102.38     20.63 o 
  15   3   1      242.79      281.94     60.77 o 
  16   3   1      669.61      762.05     49.96 o 
  17   3   1       29.27       36.73     27.00 o 
  18   3   1       75.17       26.64     37.08 o 
  19   3   1      456.34      407.27    143.96 o 
  20   3   1      808.27      793.98     75.87 o 
  21   3   1       83.14        1.22     44.95 o 
  22   3   1      163.38      172.07     53.26 o 
  23   3   1        8.60       -8.04     73.08 o 
  24   3   1       92.45      203.15     94.76 o 
   1   4   1      713.54      758.63     52.37 o 
   2   4   1     2697.10     2625.15    135.98 o 
   3   4   1     1066.18     1028.92     87.45 o 
   4   4   1     1448.36     1510.19     80.09 o 
   5   4   1     1148.35     1151.85     65.27 o 
   6   4   1     1429.55     1540.73     76.61 o 
   7   4   1     2138.36     2286.93    104.52 o 
   8   4   1     2949.65     3019.29    115.42 o 
   9   4   1     2412.62     2270.58    100.90 o 
  10   4   1     1904.52     1802.81     72.12 o 
  11   4   1       38.80       56.01     16.55 o 
  12   4   1     1492.74     1449.28     61.62 o 
  13   4   1      649.86      668.21     43.41 o 
  14   4   1       91.42       77.72     24.77 o 
  15   4   1      877.55      939.96     56.72 o 
  16   4   1      114.75      122.38     29.64 o 
  17   4   1     1088.72      898.76    102.55 o 
  18   4   1      746.44      715.81    109.13 o 
  19   4   1      647.71      677.98     70.14 o 
  20   4   1       22.84       33.55     43.99 o 
  21   4   1       24.77      -69.42     59.44 o 
  22   4   1      182.25       37.76     71.37 o 
  23   4   1      171.97      267.95     96.46 o 
  24   4   1       39.46       19.49     82.09 o 
  25   4   1       45.51       15.59     85.74 o 
   0   5   1     6773.97     6531.81    454.29 o 
   1   5   1     3388.01     3367.88    173.10 o 
   2   5   1     1282.30     1335.66     79.23 o 
   3   5   1      668.73      635.57     71.61 o 
   4   5   1     5851.97     5953.93    294.62 o 
   5   5   1     1383.29     1309.53    108.64 o 
   6   5   1     1540.41     1613.04    127.64 o 
   7   5   1     1988.18     2032.05    113.94 o 
   8   5   1     3210.10     3278.82    134.88 o 
   9   5   1     3659.63     3827.57    156.04 o 
  10   5   1     2125.27     2207.76    100.50 o 
  11   5   1      896.95      882.27     50.36 o 
  12   5   1      809.10      770.57     48.85 o 
  13   5   1      180.96      203.93     29.27 o 
  14   5   1      482.84      544.90     47.89 o 
  15   5   1     1637.15     1751.91    110.06 o 
  16   5   1       40.83       28.75     42.14 o 
  17   5   1      278.57      373.91     76.00 o 
  18   5   1      249.69      249.43     74.29 o 
  19   5   1      156.43      218.99     75.03 o 
  20   5   1       51.95       30.45     65.04 o 
  21   5   1       42.80       76.49     69.42 o 
  22   5   1      272.88      244.81     84.28 o 
  23   5   1       40.62       -2.44     72.59 o 
  24   5   1        2.35      -23.38     74.29 o 
  25   5   1       41.16       -5.85     81.60 o 
   1   6   1     2988.62     2879.02    152.87 o 
   2   6   1      573.38      684.11     52.36 o 
   3   6   1    12974.88    12449.50    601.21 o 
   4   6   1      746.69      738.02     56.03 o 
   5   6   1      241.91      229.96     33.55 o 
   6   6   1      102.18       99.63     40.44 o 
   7   6   1    13652.53    13554.70    972.16 o 
   8   6   1     1232.35     1364.58    116.44 o 
   9   6   1      185.56      136.41     48.23 o 
  10   6   1      602.92      593.14     78.19 o 
  11   6   1     3698.18     3850.88    284.02 o 
  12   6   1      666.17      660.85     87.94 o 
  13   6   1      450.47      474.75     73.56 o 
  14   6   1      492.80      601.42     85.99 o 
  15   6   1      541.01      565.37     93.54 o 
  16   6   1       19.04       -5.60     55.29 o 
  17   6   1      403.58      336.88     77.95 o 
  18   6   1       11.28      -70.15     53.83 o 
  19   6   1       49.44       82.09     68.69 o 
  20   6   1       20.58       -2.68     64.55 o 
  21   6   1      302.59      182.45     82.33 o 
  22   6   1       58.12       71.13     74.29 o 
  23   6   1       51.62      -39.95     68.69 o 
  24   6   1        2.42       24.60     77.70 o 
   0   7   1      482.70      349.79     55.29 o 
   1   7   1     2281.90     2227.58    165.27 o 
   2   7   1       45.12       58.14     25.90 o 
   3   7   1      593.60      746.85     59.12 o 
   4   7   1     1595.20     1635.79     99.38 o 
   5   7   1     5285.25     5443.40    277.14 o 
   6   7   1     1129.66     1268.64     84.18 o 
   7   7   1      414.07      394.78     45.22 o 
   8   7   1     2957.93     2762.29    220.45 o 
   9   7   1      511.44      493.02     73.56 o 
  10   7   1     1086.50     1068.13    114.00 o 
  11   7   1     1273.32     1133.66    130.32 o 
  12   7   1      652.42      733.44     97.92 o 
  13   7   1      179.03      167.59     59.92 o 
  14   7   1       48.80       37.51     52.13 o 
  15   7   1      336.29      395.10     81.11 o 
  16   7   1      193.94      163.93     67.72 o 
  17   7   1      213.21      178.79     71.86 o 
  18   7   1      119.80      225.81     81.60 o 
  19   7   1      408.00      395.59     95.97 o 
  20   7   1      166.02      144.69     83.79 o 
  21   7   1       68.01      143.47     84.53 o 
  22   7   1      234.24      197.06     92.56 o 
  23   7   1       13.77       42.14     82.82 o 
   1   8   1      436.20      491.06     49.59 o 
   2   8   1       65.52       76.38     29.54 o 
   3   8   1      183.47      208.08     36.28 o 
   4   8   1       64.85       84.97     31.64 o 
   5   8   1      731.34      710.18     79.53 o 
   6   8   1      803.17      824.03     68.13 o 
   7   8   1       59.79      114.21     35.79 o 
   8   8   1      330.13      328.67     75.88 o 
   9   8   1      951.19      946.31     75.56 o 
  10   8   1       21.83      -23.87     47.50 o 
  11   8   1       59.40       68.94     55.54 o 
  12   8   1      103.37       37.03     55.29 o 
  13   8   1      729.48      662.07     99.14 o 
  14   8   1      769.34      743.92    110.10 o 
  15   8   1      596.74      890.31    118.38 o 
  16   8   1      102.20      147.61     72.35 o 
  17   8   1      343.67      457.46     94.51 o 
  18   8   1        6.17       53.35     69.18 o 
  19   8   1      359.60      288.65     86.47 o 
  20   8   1        5.82       92.81     78.44 o 
  21   8   1        7.79      -16.56     72.10 o 
  22   8   1       40.04       88.67     81.11 o 
   0   9   1      313.38      322.27     62.36 o 
   1   9   1     3249.21     3297.83    179.82 o 
   2   9   1      410.55      455.08     51.76 o 
   3   9   1      574.13      588.09     58.95 o 
   4   9   1      228.33      333.82     45.46 o 
   5   9   1     1837.11     1781.31    112.04 o 
   6   9   1      138.87      136.85     39.43 o 
   7   9   1       19.68       43.14     35.95 o 
   8   9   1      869.57      942.44    118.38 o 
   9   9   1     3035.48     3068.17    175.23 o 
  10   9   1       13.61       12.51     37.86 o 
  11   9   1      114.40       70.64     62.36 o 
  12   9   1      379.82      617.74     98.90 o 
  13   9   1      246.74      304.24     84.04 o 
  14   9   1       66.42       61.87     66.74 o 
  15   9   1      350.67      430.66     93.05 o 
  16   9   1      172.84       96.70     72.59 o 
  17   9   1       66.77       28.50     69.18 o 
  18   9   1       99.72      273.79     88.42 o 
  19   9   1       55.91       45.55     75.76 o 
  20   9   1      208.96      204.37     90.13 o 
  21   9   1        6.22      -62.60     73.08 o 
  22   9   1      116.81      108.15     92.32 o 
   1  10   1      663.33      692.07    171.49 o 
   2  10   1     1450.80     1431.67    121.31 o 
   3  10   1     2191.54     2358.83    140.36 o 
   4  10   1      819.11      761.51     70.18 o 
   5  10   1      594.78      589.29     64.66 o 
   6  10   1     2304.80     2422.55    145.85 o 
   7  10   1     1466.62     1659.37    113.76 o 
   8  10   1      338.46      309.15     53.96 o 
   9  10   1       41.55      107.42     65.04 o 
  10  10   1       66.73      152.97     69.67 o 
  11  10   1      195.15      237.99     77.95 o 
  12  10   1      513.59      501.30     97.92 o 
  13  10   1       89.26      230.92     85.26 o 
  14  10   1      156.54      224.34     84.77 o 
  15  10   1      201.39      333.47     90.86 o 
  16  10   1      171.63       54.81     73.81 o 
  17  10   1      128.84      200.72     87.69 o 
  18  10   1       17.85      -76.24     64.79 o 
  19  10   1        2.36      -77.70     69.42 o 
  20  10   1       34.76      -35.32     78.92 o 
   0  11   1      999.35     1029.89    119.60 o 
   1  11   1      274.21      295.93     90.13 o 
   2  11   1      248.87      268.97     51.41 o 
   3  11   1      187.58      252.78     49.55 o 
   4  11   1      716.25      779.33     75.50 o 
   5  11   1       84.89       97.95     44.24 o 
   6  11   1      543.62      512.01    122.65 o 
   7  11   1        5.46      -18.03     64.55 o 
   8  11   1      466.43      405.57     90.37 o 
   9  11   1      349.64      358.56     90.37 o 
  10  11   1      343.32      322.51     87.94 o 
  11  11   1      261.49      321.29     90.86 o 
  12  11   1       13.84       43.85     76.00 o 
  13  11   1      108.61      153.46     88.18 o 
  14  11   1       49.64       89.40     82.09 o 
  15  11   1       24.03       71.61     82.33 o 
  16  11   1       86.09      194.63     94.02 o 
  17  11   1      240.17      375.61    109.13 o 
  18  11   1       90.23      171.00     99.38 o 
  19  11   1       44.88        8.04     89.40 o 
   1  12   1       83.92       68.98     45.86 o 
   2  12   1       40.85       25.07     44.23 o 
   3  12   1       72.11       91.15     43.48 o 
   4  12   1      285.91      210.01     53.33 o 
   5  12   1        8.75       -5.39     42.66 o 
   6  12   1       89.23       61.87     74.29 o 
   7  12   1       82.73       57.49     80.38 o 
   8  12   1      194.93       74.78     81.85 o 
   9  12   1        3.85      -40.68     71.37 o 
  10  12   1       62.33       51.64     75.76 o 
  11  12   1       34.18      -26.31     71.86 o 
  12  12   1       33.14      -39.46     73.08 o 
  13  12   1       61.52      -12.18     78.92 o 
  14  12   1      528.70      465.50    112.05 o 
  15  12   1       30.86      -30.69     78.44 o 
  16  12   1        0.33       14.62     86.47 o 
  17  12   1        0.08       36.05     93.29 o 
   0  13   1      179.84      162.96     80.38 o 
   1  13   1      272.54      351.13     62.69 o 
   2  13   1      133.37      122.69     53.65 o 
   3  13   1      198.24      135.12     54.38 o 
   4  13   1      550.84      465.50     98.17 o 
   5  13   1      132.55      221.42     82.82 o 
   6  13   1      254.77      169.05     83.79 o 
   7  13   1       47.72      -16.56     72.35 o 
   8  13   1      104.32       17.78     77.46 o 
   9  13   1      172.56      139.09     86.47 o 
  10  13   1       69.26       63.58     85.50 o 
  11  13   1       19.37       58.46     90.13 o 
  12  13   1       13.99      -74.78     85.50 o 
  13  13   1      143.55       26.55     92.32 o 
  14  13   1       91.12      135.68     94.51 o 
  15  13   1       75.16       22.90     93.54 o 
  16  13   1       16.60      -48.96     90.37 o 
   1  14   1      209.72      142.05     55.77 o 
   2  14   1      651.58      618.23    111.08 o 
   3  14   1       16.24        3.17     78.44 o 
   4  14   1       84.93       54.56     80.87 o 
   5  14   1       60.98       14.13     81.85 o 
   6  14   1      494.19      664.02    126.67 o 
   7  14   1      112.91       31.42     83.06 o 
   8  14   1       63.86       49.69     86.47 o 
   9  14   1       29.08      -59.68     74.78 o 
  10  14   1       19.61       39.70     91.83 o 
  11  14   1       64.41      150.54    101.82 o 
  12  14   1      225.78      364.65    111.32 o 
  13  14   1       25.95      -83.06     84.77 o 
   2  15   1        9.46       58.46     79.41 o 
   3  15   1       64.97      -91.59     76.73 o 
   4  15   1       50.08       43.60     90.13 o 
   5  15   1       81.06     -122.77     73.81 o 
   6  15   1       56.66       34.83     84.53 o 
   7  15   1        7.82       77.22     91.35 o 
   8  15   1       18.88      132.02     99.38 o 
   9  15   1      102.18      109.61     94.51 o 
  10  15   1       76.53       31.67     92.08 o 
   4  16   1       20.11       50.67     96.22 o 
   5  16   1       40.70       90.61     91.59 o 
   6  16   1       26.40      -40.19     88.91 o 
   2   0   2     3831.34     4325.88    272.09 o 
   4   0   2     7530.59     7134.59    338.14 o 
   6   0   2    14803.72    14038.13    643.55 o 
   8   0   2     7156.65     6949.85    336.18 o 
  10   0   2    13526.40    13482.24    616.96 o 
  12   0   2      432.02      380.51     38.18 o 
  14   0   2     2211.94     2397.65    130.26 o 
  16   0   2       40.51       38.71     32.38 o 
  18   0   2      653.58      719.32     89.64 o 
  20   0   2      117.18      149.08     61.14 o 
  22   0   2       72.88       25.33     58.22 o 
   1   1   2       47.98       81.07     13.60 o 
   2   1   2    10438.77    10273.43    462.19 o 
   3   1   2    13500.93    13442.93    521.20 o 
   4   1   2     5073.16     5078.39    195.79 o 
   5   1   2     6911.18     7022.86    272.79 o 
   6   1   2     1045.99     1195.64     47.79 o 
   7   1   2     3606.14     3573.17    124.35 o 
   8   1   2     6233.66     6377.51    215.25 o 
   9   1   2      345.96      345.95     25.86 o 
  10   1   2      197.78      237.53     19.94 o 
  11   1   2      696.69      683.85     34.77 o 
  12   1   2     3190.14     3236.61    115.67 o 
  13   1   2      178.58      156.65     21.75 o 
  14   1   2      326.24      384.03     30.10 o 
  15   1   2      528.96      533.51     38.90 o 
  16   1   2      697.78      700.70     49.92 o 
  17   1   2       56.20       91.74     32.71 o 
  18   1   2     1040.66     1000.89     67.57 o 
  19   1   2      603.43      534.54     57.25 o 
  20   1   2       57.41       89.01     40.51 o 
  21   1   2       73.27       63.01     55.90 o 
  22   1   2      209.46      141.10     48.41 o 
  23   1   2      109.64      224.10     77.95 o 
  24   1   2       60.82       41.65     65.77 o 
   0   2   2    10309.15    10509.12    597.03 o 
   1   2   2     4086.13     4174.54    153.83 o 
   2   2   2     2603.60     2814.27    115.55 o 
   3   2   2      384.91      373.82     28.54 o 
   4   2   2      274.29      229.35     47.50 o 
   5   2   2     3659.71     3795.38    197.47 o 
   6   2   2     2038.09     2008.90     96.17 o 
   7   2   2      239.62      253.42     33.44 o 
   8   2   2     3242.79     3320.59    113.46 o 
   9   2   2      275.17      324.85     22.31 o 
  10   2   2     4941.81     5114.11    172.24 o 
  11   2   2     1404.91     1438.32     57.23 o 
  12   2   2     1793.43     1848.17     72.42 o 
  13   2   2      515.98      541.36     33.04 o 
  14   2   2      398.97      413.61     36.04 o 
  15   2   2      968.57      975.70     57.53 o 
  16   2   2      760.24      766.02     53.41 o 
  17   2   2      170.47      155.83     31.83 o 
  18   2   2      142.42      163.32     62.90 o 
  19   2   2       83.74       59.83     32.40 o 
  20   2   2      301.32      425.65     80.58 o 
  21   2   2      183.16      184.21     50.79 o 
  22   2   2      132.65      204.86     76.49 o 
  23   2   2       15.58     -115.95     57.97 o 
  24   2   2       97.22       14.62     71.61 o 
  25   2   2       67.78       54.56     74.78 o 
   1   3   2     3027.56     3241.85    131.24 o 
   2   3   2    23295.93    21875.89    837.63 o 
   3   3   2      257.66      304.67     26.70 o 
   4   3   2      928.16      832.99     53.22 o 
   5   3   2     1846.59     1779.88     97.72 o 
   6   3   2     5099.56     4888.76    225.01 o 
   7   3   2      729.93      832.34     72.59 o 
   8   3   2     5029.04     4995.46    187.82 o 
   9   3   2     2909.40     2964.49    118.42 o 
  10   3   2      801.74      819.19     58.57 o 
  11   3   2     2149.29     2087.94     92.70 o 
  12   3   2     3715.26     3543.76    144.43 o 
  13   3   2     1267.12     1224.70     63.03 o 
  14   3   2      211.85      191.59     29.44 o 
  15   3   2      134.41      153.97     30.18 o 
  16   3   2     1375.14     1341.34     73.37 o 
  17   3   2      386.81      338.78     49.54 o 
  18   3   2       43.73       34.09     29.92 o 
  19   3   2      313.58      328.31     43.76 o 
  20   3   2      274.93      300.38     80.14 o 
  21   3   2       90.65       87.22     49.08 o 
  22   3   2       51.39       34.83     68.69 o 
  23   3   2      415.35      250.65     86.72 o 
  24   3   2        2.94       86.96     71.37 o 
  25   3   2       43.92      141.77     85.74 o 
   0   4   2    18535.99    19581.33    882.02 o 
   1   4   2    11483.52    11681.86    393.18 o 
   2   4   2      811.86      838.37     40.25 o 
   3   4   2     5615.72     5658.58    274.95 o 
   4   4   2     4983.16     5073.89    230.38 o 
   5   4   2    16035.49    15490.54    691.95 o 
   6   4   2     7186.52     7119.04    350.34 o 
   7   4   2     1147.54     1210.14     70.71 o 
   8   4   2     1239.24     1204.75     73.18 o 
   9   4   2     3832.32     3628.95    178.19 o 
  10   4   2     1864.28     1839.55    107.85 o 
  11   4   2     1239.65     1345.67     66.68 o 
  12   4   2      304.92      289.50     45.79 o 
  13   4   2     2389.56     2456.36    107.77 o 
  14   4   2     1591.28     1565.01     76.72 o 
  15   4   2      940.18     1000.78     60.83 o 
  16   4   2       61.74       83.19     29.45 o 
  17   4   2      601.91      577.03     50.42 o 
  18   4   2      700.21      754.65     55.83 o 
  19   4   2       64.89      -30.57     39.58 o 
  20   4   2       24.02       35.18     44.89 o 
  21   4   2       16.85       -4.04     43.59 o 
  22   4   2       50.04       62.67     50.16 o 
  23   4   2       10.00       34.01     53.75 o 
  24   4   2       11.85      -55.78     69.42 o 
  25   4   2       11.83      -27.04     74.78 o 
   1   5   2     3080.89     3105.99    123.59 o 
   2   5   2     3391.89     3573.38    145.51 o 
   3   5   2     8525.58     8248.57    319.86 o 
   4   5   2      796.08      847.21     55.53 o 
   5   5   2     2304.23     2337.13    123.25 o 
   6   5   2      617.29      618.44     51.03 o 
   7   5   2     4836.86     4525.68    226.42 o 
   8   5   2       62.60       81.83     28.51 o 
   9   5   2     1538.62     1595.98     98.44 o 
  10   5   2     2418.83     2478.10    132.56 o 
  11   5   2     1827.48     1624.16    131.17 o 
  12   5   2       39.01       42.86     52.42 o 
  13   5   2     1794.59     1897.02     87.05 o 
  14   5   2     1306.82     1204.76     68.07 o 
  15   5   2      211.44      192.58     34.18 o 
  16   5   2      403.63      423.88     42.93 o 
  17   5   2      231.64      284.12     49.00 o 
  18   5   2      454.84      553.63     68.94 o 
  19   5   2       73.52       76.20     45.17 o 
  20   5   2      209.89      179.44     54.85 o 
  21   5   2      139.54       65.05     62.36 o 
  22   5   2       67.58      131.67     54.57 o 
  23   5   2       18.59      -14.66     59.31 o 
  24   5   2       39.46       74.54     85.01 o 
   0   6   2      437.12      436.02     63.58 o 
   1   6   2     1835.03     1891.11    139.58 o 
   2   6   2      791.66      878.83     65.53 o 
   3   6   2      879.75      912.60     53.36 o 
   4   6   2     1067.67     1165.00     60.70 o 
   5   6   2      544.47      530.64     44.67 o 
   6   6   2       72.95        1.40     24.48 o 
   7   6   2     2334.50     2381.60    130.28 o 
   8   6   2       56.01       21.43     27.86 o 
   9   6   2       76.68       94.86     32.29 o 
  10   6   2      554.31      560.67     77.70 o 
  11   6   2     1363.91     1309.63    171.24 o 
  12   6   2      225.42      251.96     62.24 o 
  13   6   2      202.34      259.38     35.13 o 
  14   6   2      419.78      461.06     43.86 o 
  15   6   2      515.45      597.40     48.33 o 
  16   6   2       45.97       17.15     38.52 o 
  17   6   2      610.27      661.35     71.51 o 
  18   6   2       20.05       36.36     46.28 o 
  19   6   2       63.68       35.59     46.84 o 
  20   6   2       54.37       55.37     49.19 o 
  21   6   2      800.04      969.72    133.73 o 
  22   6   2       11.27        5.60     73.08 o 
  23   6   2        1.05       51.64     83.06 o 
  24   6   2       53.27       64.06     86.23 o 
   1   7   2     3871.49     3798.62    202.47 o 
   2   7   2     1354.56     1310.45     87.24 o 
   3   7   2     2246.19     2304.51    133.37 o 
   4   7   2      226.31      203.90     52.74 o 
   5   7   2      319.44      425.70     52.37 o 
   6   7   2      852.26      900.80     71.38 o 
   7   7   2     4236.29     4229.42    316.91 o 
   8   7   2      513.69      536.65     54.51 o 
   9   7   2     1130.52     1025.36     76.14 o 
  10   7   2      758.05      798.20    118.63 o 
  11   7   2     1192.72     1139.53    196.70 o 
  12   7   2      100.19       59.92     39.34 o 
  13   7   2      972.17      920.94     76.78 o 
  14   7   2      287.09      270.85     38.64 o 
  15   7   2       74.94       42.87     59.19 o 
  16   7   2      478.36      509.83     90.61 o 
  17   7   2      151.53      101.09     68.69 o 
  18   7   2      127.97      124.96     75.27 o 
  19   7   2       26.64       63.82     70.88 o 
  20   7   2      206.34      255.77     86.72 o 
  21   7   2       44.32       33.37     75.27 o 
  22   7   2       51.19       54.08     83.06 o 
  23   7   2       76.78       12.67     82.33 o 
   0   8   2     1373.71     1353.62    129.59 o 
   1   8   2     3073.45     3084.16    199.99 o 
   2   8   2      283.46      330.79     64.19 o 
   3   8   2      670.33      729.80     65.76 o 
   4   8   2     2714.57     2429.77    142.44 o 
   5   8   2     4304.47     4171.45    223.65 o 
   6   8   2      135.51      105.98     74.17 o 
   7   8   2       14.21        9.88     34.19 o 
   8   8   2      143.39      139.26     42.28 o 
   9   8   2     1293.29     1206.00    132.27 o 
  10   8   2      387.50      400.22     78.68 o 
  11   8   2      394.01      480.11     86.23 o 
  12   8   2       79.42       66.99     60.65 o 
  13   8   2      795.14      890.56    118.38 o 
  14   8   2       79.25      127.88     67.47 o 
  15   8   2      314.15      280.13     84.04 o 
  16   8   2       11.96        1.46     60.41 o 
  17   8   2      183.34      152.00     73.56 o 
  18   8   2       42.14       58.95     75.76 o 
  19   8   2       57.02        2.68     70.15 o 
  20   8   2       13.84      -40.44     66.99 o 
  21   8   2       14.43       89.64     82.33 o 
  22   8   2       26.47      105.96     86.23 o 
   1   9   2      356.03      411.51     55.11 o 
   2   9   2     2477.15     2568.96    152.00 o 
   3   9   2     1005.62     1067.10    150.05 o 
   4   9   2      313.94      391.25     52.69 o 
   5   9   2      107.24       60.44     62.60 o 
   6   9   2       42.84       64.34     38.89 o 
   7   9   2      495.94      497.67     61.47 o 
   8   9   2      215.25      221.72     48.29 o 
   9   9   2      557.86      612.41     69.06 o 
  10   9   2      163.28      262.33     53.34 o 
  11   9   2       19.99      -10.55     44.09 o 
  12   9   2      296.08      222.40     74.05 o 
  13   9   2      380.62      414.83     91.35 o 
  14   9   2       19.22      -11.45     68.45 o 
  15   9   2       83.58      142.74     77.22 o 
  16   9   2      199.20      184.15     78.68 o 
  17   9   2       98.72      219.47     87.45 o 
  18   9   2       30.56      -50.18     65.53 o 
  19   9   2      176.16       83.55     82.82 o 
  20   9   2        2.01       -4.63     78.92 o 
  21   9   2       26.26       -6.58     75.03 o 
   0  10   2     2212.82     2209.10    196.09 o 
   1  10   2      182.73      221.43     47.11 o 
   2  10   2      381.17      340.25     52.88 o 
   3  10   2      723.66      745.70     72.77 o 
   4  10   2       78.88       79.69     43.58 o 
   5  10   2       98.80      165.99     45.82 o 
   6  10   2       37.30       77.03     57.24 o 
   7  10   2      107.45       70.02     46.30 o 
   8  10   2      153.69      111.14     49.57 o 
   9  10   2      149.15      159.30     49.86 o 
  10  10   2      285.32      204.72     53.20 o 
  11  10   2      205.29      184.40     55.29 o 
  12  10   2      400.49      548.80    103.52 o 
  13  10   2      105.08      149.08     76.97 o 
  14  10   2       28.66       41.17     73.56 o 
  15  10   2       76.92       87.20     79.41 o 
  16  10   2      255.06      316.42     95.24 o 
  17  10   2       93.50       80.38     78.68 o 
  18  10   2       26.13       58.22     86.72 o 
  19  10   2       14.52       56.03     85.50 o 
  20  10   2       76.42       56.03     88.18 o 
   1  11   2     1139.71      906.34     82.24 o 
   2  11   2      653.37      712.39     76.30 o 
   3  11   2     1142.63     1097.24    176.60 o 
   4  11   2       80.08       69.67     46.42 o 
   5  11   2       61.91        8.88     43.66 o 
   6  11   2       27.32        3.93     42.93 o 
   7  11   2     1180.20     1182.87     99.20 o 
   8  11   2       75.92       78.27     50.18 o 
   9  11   2      115.74      106.24     73.81 o 
  10  11   2       91.20       70.08     85.26 o 
  11  11   2      438.11      469.39    102.79 o 
  12  11   2       88.22      251.38     94.02 o 
  13  11   2        6.03      -70.40     71.37 o 
  14  11   2       67.52       25.33     76.49 o 
  15  11   2      136.85       69.42     83.06 o 
  16  11   2       53.82       75.27     83.55 o 
  17  11   2       55.70      119.85     90.37 o 
  18  11   2       28.02       26.31     82.33 o 
   0  12   2     2049.70     2154.54    198.04 o 
   1  12   2       98.04      183.84     54.33 o 
   2  12   2      126.56       56.94     48.43 o 
   3  12   2      104.88       91.59     50.98 o 
   4  12   2     1958.45     2088.36    191.46 o 
   5  12   2      150.61      208.50     57.18 o 
   6  12   2      210.62      256.21     59.16 o 
   7  12   2       71.71       96.43     73.93 o 
   8  12   2      393.64      484.55     73.28 o 
   9  12   2      158.84      111.81     87.45 o 
  10  12   2      415.90      473.29    108.88 o 
  11  12   2      147.04      135.43     87.69 o 
  12  12   2      116.74       88.18     90.13 o 
  13  12   2       26.63       38.49     84.77 o 
  14  12   2      168.16      200.96     95.49 o 
  15  12   2       29.20       54.08     84.77 o 
  16  12   2        2.97      -26.06     78.44 o 
  17  12   2        6.08      -27.28     89.40 o 
   1  13   2      129.89      171.25     54.34 o 
   2  13   2      312.83      440.13     66.43 o 
   3  13   2      183.75       90.86     54.32 o 
   4  13   2       60.37       76.01     56.52 o 
   5  13   2       12.48       39.65     53.53 o 
   6  13   2      187.14      175.09     70.64 o 
   7  13   2      531.78      448.45    114.97 o 
   8  13   2      234.99      204.61     93.29 o 
   9  13   2       76.62        2.44     80.63 o 
  10  13   2       36.26       13.15     82.33 o 
  11  13   2      145.80      101.58     89.40 o 
  12  13   2       11.86      -15.59     89.40 o 
  13  13   2        6.10       43.12     91.59 o 
  14  13   2       10.14      -29.47     89.40 o 
  15  13   2      102.44      135.19    102.06 o 
   0  14   2       40.84       -6.82     77.22 o 
   1  14   2       89.33      132.68     60.18 o 
   2  14   2       71.93       27.07     81.48 o 
   3  14   2       88.87       54.59     57.61 o 
   4  14   2       71.49        4.37     56.88 o 
   5  14   2       23.88      -57.49     83.06 o 
   6  14   2       39.57       42.14     88.67 o 
   7  14   2       17.16      -15.59     79.17 o 
   8  14   2       25.90       30.69     89.64 o 
   9  14   2       47.73       52.13     90.37 o 
  10  14   2       46.77       -3.90     88.91 o 
  11  14   2       57.67      -89.15     87.45 o 
  12  14   2      107.64      139.82    103.04 o 
  13  14   2       12.36      -60.41     91.83 o 
   1  15   2       87.96       26.58     92.08 o 
   2  15   2      209.24      150.51     64.05 o 
   3  15   2       20.81      -91.35     78.68 o 
   4  15   2       66.22       -0.73     91.83 o 
   5  15   2        1.49     -143.96     78.19 o 
   6  15   2      252.68       76.49     96.22 o 
   7  15   2      158.98        0.49     93.78 o 
   8  15   2       30.60       51.40     97.92 o 
   9  15   2       48.12       -2.92     98.65 o 
   1  16   2       92.65      -23.14     93.29 o 
   2  16   2       91.12       88.42     96.46 o 
   3  16   2       72.69       32.88     91.35 o 
   4  16   2      143.49       70.15    105.23 o 
   4   0   3     5285.82     5265.64    388.77 o 
   6   0   3       17.81       34.09     16.98 o 
   8   0   3     2357.60     2373.62    123.01 o 
  10   0   3     1717.06     1633.85     94.98 o 
  12   0   3     1006.54      993.84     64.90 o 
  14   0   3     1284.98     1175.31    108.64 o 
  16   0   3      743.36      948.53    102.55 o 
  18   0   3     1965.90     2208.37    184.40 o 
  20   0   3      278.63      349.06     79.41 o 
  22   0   3      222.16      135.68     67.96 o 
  24   0   3      154.24      158.82     79.17 o 
   2   1   3     1441.87     1414.29     78.63 o 
   3   1   3      470.92      461.38     28.08 o 
   4   1   3     7249.20     7077.87    279.22 o 
   5   1   3     3175.69     3277.23    132.57 o 
   6   1   3     7103.36     7301.35    276.18 o 
   7   1   3      334.79      301.90     21.50 o 
   8   1   3     1193.02     1206.21     49.55 o 
   9   1   3     1393.23     1371.14     55.74 o 
  10   1   3     3522.73     3319.64    117.80 o 
  11   1   3      265.50      265.95     23.56 o 
  12   1   3       23.36       16.72     21.78 o 
  13   1   3      696.76      714.94     54.31 o 
  14   1   3      858.24      767.05     62.99 o 
  15   1   3      649.14      668.20     48.56 o 
  16   1   3      100.04      114.46     40.75 o 
  17   1   3      547.74      497.75     57.12 o 
  18   1   3      108.86      115.92     60.90 o 
  19   1   3       98.92       63.53     42.87 o 
  20   1   3      313.73      289.21     52.82 o 
  21   1   3      133.37      118.64     56.88 o 
  22   1   3        4.34      -51.71     52.37 o 
  23   1   3       52.22       48.99     49.31 o 
  24   1   3       47.03       76.91     52.94 o 
  25   1   3       85.27      -17.05     72.10 o 
   1   2   3     4241.60     4501.80    178.65 o 
   2   2   3     9826.17     9151.93    436.59 o 
   3   2   3     2558.77     2550.90    136.12 o 
   4   2   3     3628.80     3712.86    142.47 o 
   5   2   3     1883.12     1893.47     85.85 o 
   6   2   3    11015.34    10604.72    406.65 o 
   7   2   3     3535.15     3481.03    137.29 o 
   8   2   3     6604.50     6585.36    262.84 o 
   9   2   3       22.32       31.56     14.52 o 
  10   2   3     2201.44     2210.43     95.94 o 
  11   2   3     1703.47     1774.48     83.09 o 
  12   2   3     3117.55     2938.80    125.20 o 
  13   2   3       73.51       25.78     32.83 o 
  14   2   3      278.93      261.09     34.52 o 
  15   2   3      529.41      534.05     54.40 o 
  16   2   3      204.01      258.59     47.80 o 
  17   2   3       18.27       26.94     29.01 o 
  18   2   3      344.08      386.11     54.43 o 
  19   2   3        0.79       -9.55     45.06 o 
  20   2   3      390.09      484.14     86.11 o 
  21   2   3       35.35      -36.52     41.66 o 
  22   2   3      119.54      107.73     48.59 o 
  23   2   3       17.31       50.67     74.05 o 
  24   2   3      141.58      123.74     76.73 o 
   0   3   3     1655.53     1722.38     87.03 o 
   1   3   3     7363.83     7434.86    276.49 o 
   2   3   3     2166.20     2360.80     96.27 o 
   3   3   3     4432.29     4566.74    179.82 o 
   4   3   3      146.22      202.76     23.05 o 
   5   3   3     7839.82     7821.73    302.36 o 
   6   3   3     1676.49     1554.55     90.40 o 
   7   3   3      268.51      278.88     32.27 o 
   8   3   3       46.10       29.76     23.05 o 
   9   3   3     3778.36     3520.34    180.73 o 
  10   3   3      813.85      831.72     48.90 o 
  11   3   3      265.41      299.92     33.62 o 
  12   3   3     1710.68     1723.21     83.03 o 
  13   3   3     1041.35     1113.68     87.90 o 
  14   3   3      587.21      553.52     44.67 o 
  15   3   3      625.61      579.53     53.16 o 
  16   3   3     1919.20     1868.77     91.15 o 
  17   3   3       21.29       42.24     47.17 o 
  18   3   3       62.09       69.13     33.75 o 
  19   3   3      494.09      566.15     54.29 o 
  20   3   3      270.77      232.92     90.61 o 
  21   3   3       15.46       49.60     47.17 o 
  22   3   3       43.10       74.54     69.42 o 
  23   3   3      125.51       63.09     71.13 o 
  24   3   3       32.24       13.88     76.97 o 
   1   4   3      603.58      692.85     41.59 o 
   2   4   3       21.72       61.17     23.49 o 
   3   4   3      280.78      302.77     22.11 o 
   4   4   3     1256.69     1298.22     59.76 o 
   5   4   3     1171.73     1089.10     69.28 o 
   6   4   3      158.92      146.01     28.68 o 
   7   4   3      302.66      332.93     36.07 o 
   8   4   3      774.25      732.63     72.59 o 
   9   4   3     1215.53     1144.41     73.08 o 
  10   4   3      626.91      532.98     50.57 o 
  11   4   3      287.56      237.03     39.56 o 
  12   4   3      148.08      153.14     30.11 o 
  13   4   3      456.20      479.48     42.87 o 
  14   4   3      885.50      806.70     60.01 o 
  15   4   3     1471.99     1488.62     81.11 o 
  16   4   3       94.29      152.33     35.93 o 
  17   4   3      597.91      694.08     68.53 o 
  18   4   3      300.64      337.24     44.20 o 
  19   4   3      762.69      785.16     60.16 o 
  20   4   3       24.83       43.09     37.81 o 
  21   4   3       84.28       86.96     76.73 o 
  22   4   3       27.20        0.49     68.94 o 
  23   4   3      142.17      113.27     75.51 o 
  24   4   3      160.84       76.00     88.91 o 
   0   5   3     6256.00     6154.37    299.56 o 
   1   5   3     1219.92     1300.25     51.44 o 
   2   5   3       25.26       32.20     13.90 o 
   3   5   3      193.04      186.51     27.60 o 
   4   5   3     5195.14     5069.75    247.69 o 
   5   5   3     2940.96     2933.33    145.84 o 
   6   5   3     1362.55     1229.71     98.65 o 
   7   5   3      546.57      549.99     49.03 o 
   8   5   3     1306.99     1317.75     82.12 o 
   9   5   3      870.47      836.70     73.93 o 
  10   5   3     1553.56     1565.18    108.52 o 
  11   5   3      505.02      505.11     52.90 o 
  12   5   3      755.86      712.30     63.63 o 
  13   5   3      406.99      531.27     45.52 o 
  14   5   3     1593.86     1686.81    116.03 o 
  15   5   3      493.58      609.82     51.64 o 
  16   5   3      235.39      262.64     52.72 o 
  17   5   3      495.37      369.77     46.05 o 
  18   5   3      682.11      793.08     59.37 o 
  19   5   3      261.20      326.67     45.44 o 
  20   5   3       95.95       67.73     51.70 o 
  21   5   3       97.01       99.10     64.67 o 
  22   5   3       60.01      156.87     83.31 o 
  23   5   3        2.36      -80.14     71.13 o 
   1   6   3     6317.48     6103.02    209.90 o 
   2   6   3      759.21      820.89     50.13 o 
   3   6   3     9600.55     9509.28    373.81 o 
   4   6   3      208.57      209.48     29.69 o 
   5   6   3      106.68      110.94     43.72 o 
   6   6   3      168.13      167.01     42.26 o 
   7   6   3     3231.28     3232.71    172.98 o 
   8   6   3      326.96      346.77     63.09 o 
   9   6   3      330.45      311.65     46.77 o 
  10   6   3      478.13      594.18     57.09 o 
  11   6   3     2409.65     2223.74    173.19 o 
  12   6   3      423.19      339.86     50.45 o 
  13   6   3      621.42      778.72     68.41 o 
  14   6   3       57.52       37.45     31.02 o 
  15   6   3      786.29      768.47     58.46 o 
  16   6   3      176.68      224.05     43.11 o 
  17   6   3      573.74      683.65     95.79 o 
  18   6   3        9.89       54.12     70.15 o 
  19   6   3       70.31      100.55     49.04 o 
  20   6   3       37.16       12.21     51.59 o 
  21   6   3       76.94       92.75     55.61 o 
  22   6   3       22.54       91.74     59.05 o 
  23   6   3       27.52      106.30     63.30 o 
   0   7   3     2969.81     3208.79    255.52 o 
   1   7   3     2187.98     2091.96    128.40 o 
   2   7   3        2.50        9.76     22.35 o 
   3   7   3      117.67      154.42     29.13 o 
   4   7   3     1540.64     1587.48    118.68 o 
   5   7   3     1433.30     1388.67     75.80 o 
   6   7   3      175.38      186.91     31.67 o 
   7   7   3      672.84      635.14     58.02 o 
   8   7   3      215.69      283.57     81.60 o 
   9   7   3     1275.66     1254.74    131.42 o 
  10   7   3      251.55      280.15     47.44 o 
  11   7   3      363.16      410.08     54.80 o 
  12   7   3      394.92      371.63     53.53 o 
  13   7   3      115.99      163.88     55.90 o 
  14   7   3      257.70      267.56     52.19 o 
  15   7   3      565.57      620.89     55.81 o 
  16   7   3       33.98      -16.80     33.04 o 
  17   7   3      141.82      177.06     55.00 o 
  18   7   3      108.17       88.53     78.19 o 
  19   7   3      110.54       94.24     52.84 o 
  20   7   3       24.32       52.98     51.76 o 
  21   7   3       58.60       63.00     56.00 o 
  22   7   3       19.33       16.56     78.68 o 
   1   8   3       31.19       46.46     36.64 o 
   2   8   3        2.13       26.06     35.08 o 
   3   8   3     1027.78      993.26     83.96 o 
   4   8   3      823.98      823.73    110.71 o 
   5   8   3       13.61       61.72     38.42 o 
   6   8   3      141.69      141.81     51.63 o 
   7   8   3     3133.49     3046.19    137.25 o 
   8   8   3      372.26      390.62     68.47 o 
   9   8   3      467.93      510.01     70.88 o 
  10   8   3       67.62       38.69     40.07 o 
  11   8   3      196.22      215.78     94.63 o 
  12   8   3      167.27      166.26     46.04 o 
  13   8   3      168.25      135.99     49.63 o 
  14   8   3       95.18      148.91     48.74 o 
  15   8   3      479.73      467.45     65.48 o 
  16   8   3       46.15       -8.27     47.50 o 
  17   8   3      108.30      168.72     54.56 o 
  18   8   3       89.53       90.61     78.19 o 
  19   8   3      112.90      180.50     84.04 o 
  20   8   3       72.09       88.67     78.44 o 
  21   8   3       43.34      105.47     87.20 o 
   0   9   3      402.96      241.64     71.86 o 
   1   9   3      796.97      846.29     78.63 o 
   2   9   3      366.37      345.47     77.58 o 
   3   9   3      634.82      678.63    119.85 o 
   4   9   3      648.90      653.16    118.26 o 
   5   9   3     2182.37     2527.60    155.33 o 
   6   9   3      134.23      103.44     91.35 o 
   7   9   3       95.58      107.37    134.95 o 
   8   9   3      411.80      447.31    151.63 o 
   9   9   3     1274.18     1411.24    109.05 o 
  10   9   3      112.99       70.76     46.57 o 
  11   9   3      265.86      243.83     83.55 o 
  12   9   3      330.24      455.75     95.49 o 
  13   9   3      207.53      203.40     79.65 o 
  14   9   3      142.04      191.95     80.38 o 
  15   9   3      174.25      223.37     86.23 o 
  16   9   3      214.92      399.97     96.46 o 
  17   9   3       57.46      -55.29     74.54 o 
  18   9   3       15.47       69.42     80.14 o 
  19   9   3       83.87       25.33     76.24 o 
  20   9   3       43.98       85.26     87.45 o 
   1  10   3      429.32      545.87     69.13 o 
   2  10   3     1035.52     1237.74    147.37 o 
   3  10   3     1015.12     1180.79    151.39 o 
   4  10   3      769.53      741.35     77.64 o 
   5  10   3       59.83       72.72     47.04 o 
   6  10   3      952.28     1082.74    224.47 o 
   7  10   3      288.36      301.66     67.23 o 
   8  10   3      185.20      204.21     62.85 o 
   9  10   3      102.06      116.59     54.16 o 
  10  10   3      310.26      347.15     66.30 o 
  11  10   3      507.23      433.74     69.76 o 
  12  10   3      354.25      461.38     74.41 o 
  13  10   3      198.27      183.79     59.06 o 
  14  10   3       71.23      -44.58     76.00 o 
  15  10   3      249.68      233.36     90.61 o 
  16  10   3      109.57       14.62     80.63 o 
  17  10   3       65.65      -12.91     81.36 o 
  18  10   3       14.38       34.10     82.82 o 
  19  10   3        0.15       76.00     84.28 o 
   0  11   3      834.25      888.12    123.99 o 
   1  11   3       37.61       38.88     46.59 o 
   2  11   3      129.35       51.50     48.83 o 
   3  11   3      237.78      200.77     61.63 o 
   4  11   3      555.72      540.08     71.66 o 
   5  11   3      100.78      216.61     57.62 o 
   6  11   3      192.60      149.04     76.85 o 
   7  11   3      111.38      188.04     59.42 o 
   8  11   3      104.94      104.08     56.79 o 
   9  11   3      219.30      103.20     54.83 o 
  10  11   3      358.76      239.23    109.13 o 
  11  11   3      228.02      308.54     96.34 o 
  12  11   3        9.55       83.78     58.34 o 
  13  11   3       59.48       96.95     89.88 o 
  14  11   3      104.28       88.18     87.20 o 
  15  11   3       60.64       98.41     89.15 o 
  16  11   3       22.19       95.73     85.26 o 
  17  11   3      109.00      170.51     97.68 o 
   1  12   3        4.11      -14.00     45.80 o 
   2  12   3       85.70       27.86     50.22 o 
   3  12   3       42.82       50.54     52.79 o 
   4  12   3        3.55      -12.69     50.37 o 
   5  12   3        4.91       17.03     50.25 o 
   6  12   3      226.42      240.79     64.93 o 
   7  12   3       84.15       25.19     56.48 o 
   8  12   3       88.71       97.94     92.69 o 
   9  12   3        5.95        7.75     57.65 o 
  10  12   3      290.02      205.91    137.14 o 
  11  12   3        8.59       17.05     83.55 o 
  12  12   3       66.02      -17.78     85.50 o 
  13  12   3       56.80       76.00     90.86 o 
  14  12   3      190.60      126.18     96.95 o 
  15  12   3       11.81      -62.11     87.20 o 
  16  12   3       19.33      -53.35     89.15 o 
   0  13   3      222.51      502.52    104.74 o 
   1  13   3      181.06      213.18     61.31 o 
   2  13   3       95.27       79.04     57.03 o 
   3  13   3      105.90      108.84     62.36 o 
   4  13   3      118.60       40.18     97.68 o 
   5  13   3      313.10      219.09     64.49 o 
   6  13   3      176.86      220.63     68.63 o 
   7  13   3       56.63      105.20     66.74 o 
   8  13   3        6.51       98.70     62.56 o 
   9  13   3      296.96      188.54     98.41 o 
  10  13   3       39.79      121.55     94.76 o 
  11  13   3       46.54      -52.86     87.45 o 
  12  13   3        6.67       -2.19     90.13 o 
  13  13   3      182.64      182.45    104.50 o 
  14  13   3       43.25       53.35     95.97 o 
   1  14   3       71.54       76.37     61.23 o 
   2  14   3      337.81      364.82    116.31 o 
   3  14   3       24.67       -6.58     58.07 o 
   4  14   3      143.50      154.69     67.69 o 
   5  14   3       28.84      133.49     66.14 o 
   6  14   3      286.85      311.93     73.62 o 
   7  14   3        4.13      -96.70     81.60 o 
   8  14   3      296.06      378.05    119.11 o 
   9  14   3        6.01      -22.41     92.56 o 
  10  14   3      182.11      180.01    107.91 o 
  11  14   3       24.46      152.24    109.13 o 
   0  15   3       16.28      109.37     97.44 o 
   1  15   3       50.38      -31.85     61.20 o 
   2  15   3       39.32      -34.65     59.49 o 
   3  15   3       11.96       -8.57     62.96 o 
   4  15   3       21.72      -16.22     65.17 o 
   5  15   3       79.24       43.63     68.28 o 
   6  15   3        9.63       20.95     98.17 o 
   7  15   3        1.98       -8.53    102.55 o 
   4   0   4    13249.96    13376.64    914.92 o 
   6   0   4     5907.44     5711.52    282.95 o 
   8   0   4     2553.20     2652.83    134.14 o 
  10   0   4     5828.28     5626.01    273.88 o 
  12   0   4      150.28      235.31     57.97 o 
  14   0   4     1329.78     1471.03    137.87 o 
  16   0   4      229.06      189.02     67.47 o 
  18   0   4      935.45     1016.49    125.20 o 
  20   0   4       52.34      134.22     72.59 o 
  22   0   4       70.07       19.73     72.83 o 
  24   0   4       17.80      -48.23     76.00 o 
   2   1   4     4919.55     4772.38    325.68 o 
   3   1   4      856.95      814.13     45.98 o 
   4   1   4      228.39      229.91     24.51 o 
   5   1   4     1287.10     1320.28     64.39 o 
   6   1   4     1517.80     1465.83     68.05 o 
   7   1   4     5678.42     5436.33    188.99 o 
   8   1   4     2189.96     2069.99     78.51 o 
   9   1   4       19.03        6.67     20.59 o 
  10   1   4      188.80      173.75     28.53 o 
  11   1   4     1953.17     2059.27     95.62 o 
  12   1   4     1393.87     1413.06     97.20 o 
  13   1   4      424.46      476.54     54.91 o 
  14   1   4      981.91     1056.24     79.50 o 
  15   1   4      100.05      124.13     46.89 o 
  16   1   4      137.20      213.74     65.40 o 
  17   1   4       62.15       37.12     59.80 o 
  18   1   4      150.39      249.62     55.71 o 
  19   1   4      417.53      380.55     59.33 o 
  20   1   4       24.36        2.71     45.64 o 
  21   1   4      109.94       45.15     50.21 o 
  22   1   4       24.30        8.39     58.83 o 
  23   1   4       53.34       61.67     71.49 o 
  24   1   4       99.60      128.25     57.18 o 
   0   2   4    11491.08    11752.88    746.11 o 
   1   2   4      281.36      262.98     24.92 o 
   2   2   4      660.25      643.57     53.27 o 
   3   2   4      660.90      620.74    120.82 o 
   4   2   4       13.40       28.85     17.66 o 
   5   2   4     1596.31     1631.94     71.33 o 
   6   2   4     2148.76     2113.41    107.82 o 
   7   2   4      704.12      759.55     56.76 o 
   8   2   4      307.53      285.98     36.82 o 
   9   2   4      409.82      420.90     36.52 o 
  10   2   4      623.81      658.79     49.18 o 
  11   2   4      314.35      255.95     33.51 o 
  12   2   4      389.82      366.89     38.90 o 
  13   2   4       17.55      -20.08     26.47 o 
  14   2   4      702.04      668.47     69.83 o 
  15   2   4      139.63      185.19     46.41 o 
  16   2   4      689.12      685.98     70.26 o 
  17   2   4      133.21      112.09     45.41 o 
  18   2   4      179.78      117.59     49.39 o 
  19   2   4        5.12      -41.80     44.17 o 
  20   2   4      278.55      338.67     59.39 o 
  21   2   4      172.75      145.46     54.51 o 
  22   2   4      291.25      292.87     60.43 o 
  23   2   4       27.98       24.56     52.01 o 
   1   3   4      274.27      245.03     33.70 o 
   2   3   4     7982.56     8144.83    309.11 o 
   3   3   4     2861.41     2850.13    111.50 o 
   4   3   4     1050.98     1036.93     43.81 o 
   5   3   4      847.43      904.52     46.82 o 
   6   3   4     3036.72     3071.80    169.08 o 
   7   3   4       87.79      116.82     30.37 o 
   8   3   4     3457.23     3372.18    178.24 o 
   9   3   4     1287.47     1242.61     83.16 o 
  10   3   4      916.80      984.06     70.07 o 
  11   3   4       41.21       21.14     26.78 o 
  12   3   4     1519.82     1670.02     83.34 o 
  13   3   4      644.76      593.99     48.23 o 
  14   3   4      334.47      371.62     41.92 o 
  15   3   4        2.17       -7.23     30.28 o 
  16   3   4      436.49      496.14     62.19 o 
  17   3   4      125.92      104.14     66.01 o 
  18   3   4      234.33      248.69     53.00 o 
  19   3   4      341.89      310.52     57.01 o 
  20   3   4       86.56       51.09     47.01 o 
  21   3   4       13.13      -10.86     45.80 o 
  22   3   4       98.52      112.27     55.88 o 
  23   3   4      220.05      252.85     64.01 o 
   0   4   4     5141.03     4878.10    246.69 o 
   1   4   4     3317.65     3306.86    117.65 o 
   2   4   4      192.32      194.26     23.13 o 
   3   4   4      548.67      516.38     37.26 o 
   4   4   4     4004.90     3994.76    202.80 o 
   5   4   4     4881.63     4677.96    241.45 o 
   6   4   4      223.70      239.20     36.41 o 
   7   4   4      140.01       68.99     30.39 o 
   8   4   4      935.14     1027.62    130.20 o 
   9   4   4     3553.84     3323.85    181.03 o 
  10   4   4     2012.25     1892.87    106.20 o 
  11   4   4      980.84      944.66    127.76 o 
  12   4   4      272.50      266.09     80.80 o 
  13   4   4      946.72     1002.54     63.53 o 
  14   4   4      208.36      210.71     36.93 o 
  15   4   4      578.17      604.34     51.74 o 
  16   4   4        5.15       16.32     33.67 o 
  17   4   4      459.28      421.57     60.88 o 
  18   4   4       31.60        4.77     43.86 o 
  19   4   4       24.09      -77.22     41.85 o 
  20   4   4       84.94       84.07     53.92 o 
  21   4   4      122.93       52.30     50.28 o 
  22   4   4       49.46       44.94     54.71 o 
  23   4   4       16.26       26.79     85.50 o 
   1   5   4     3137.27     3132.95    114.96 o 
   2   5   4      120.89      131.03     20.02 o 
   3   5   4     4053.18     4166.30    215.40 o 
   4   5   4       25.37      -21.03     24.81 o 
   5   5   4      148.30      160.78     33.74 o 
   6   5   4      221.41      301.52     81.36 o 
   7   5   4     2359.42     2446.11    130.59 o 
   8   5   4      302.14      345.10     44.67 o 
   9   5   4      197.60      193.53     38.86 o 
  10   5   4      324.47      295.31     45.87 o 
  11   5   4      613.07      596.96     61.55 o 
  12   5   4       13.60       48.26     35.29 o 
  13   5   4     1041.86     1066.42     68.56 o 
  14   5   4      316.93      349.66     43.57 o 
  15   5   4      354.93      309.14     42.65 o 
  16   5   4      298.47      210.54     42.25 o 
  17   5   4      285.83      313.53     46.22 o 
  18   5   4      270.86      298.07     47.17 o 
  19   5   4       45.79       31.92     67.52 o 
  20   5   4      127.10      149.72     54.24 o 
  21   5   4        0.15      116.44     80.87 o 
  22   5   4      242.07      152.97     87.69 o 
   0   6   4     1130.43     1166.91     76.63 o 
   1   6   4       52.55       37.16     18.52 o 
   2   6   4      327.24      354.01     36.11 o 
   3   6   4        3.75       -8.02     22.82 o 
   4   6   4      212.10      244.36     32.52 o 
   5   6   4     2036.96     1896.18    108.45 o 
   6   6   4      407.11      333.86     43.93 o 
   7   6   4      454.01      418.69     49.72 o 
   8   6   4      306.39      308.65     44.70 o 
   9   6   4      329.11      326.28     45.84 o 
  10   6   4        8.15       19.80     35.34 o 
  11   6   4     1855.39     1956.43    118.89 o 
  12   6   4      142.78      134.83     43.72 o 
  13   6   4      106.61      229.01     46.71 o 
  14   6   4      201.20      169.49     50.57 o 
  15   6   4      368.11      455.04     49.81 o 
  16   6   4        4.51        7.62     35.81 o 
  17   6   4      269.46      389.83     68.29 o 
  18   6   4       86.45       57.33     40.68 o 
  19   6   4        9.02        9.15     50.03 o 
  20   6   4       29.59       23.26     51.72 o 
  21   6   4      242.41      161.99     89.88 o 
  22   6   4        1.73       88.91     88.42 o 
   1   7   4      703.57      666.77     50.22 o 
   2   7   4     1829.86     1615.19     84.87 o 
   3   7   4     2856.02     2816.05    129.02 o 
   4   7   4      232.31      275.73     53.62 o 
   5   7   4      373.24      433.33     43.76 o 
   6   7   4      725.44      789.19     91.83 o 
   7   7   4      393.04      483.40     57.24 o 
   8   7   4      370.28      324.45     49.03 o 
   9   7   4      728.43      735.70     67.73 o 
  10   7   4      889.98     1042.04    122.52 o 
  11   7   4      224.59      240.55     52.37 o 
  12   7   4       38.19       52.48     42.20 o 
  13   7   4      642.48      663.24     70.11 o 
  14   7   4      130.92      147.06     52.07 o 
  15   7   4       52.05       -6.13     37.21 o 
  16   7   4      240.50      186.86     45.17 o 
  17   7   4       76.59      101.25     42.35 o 
  18   7   4       36.10       69.28     43.37 o 
  19   7   4       27.84       58.16     55.36 o 
  20   7   4       28.52        1.19     53.16 o 
  21   7   4       39.14       66.64     61.52 o 
   0   8   4     2056.17     2090.96    192.92 o 
   1   8   4     3890.86     4073.72    227.96 o 
   2   8   4      533.68      510.67     47.22 o 
   3   8   4     1415.35     1331.02     77.90 o 
   4   8   4      219.32      203.27     37.94 o 
   5   8   4     2010.02     2061.52    105.67 o 
   6   8   4      177.02      241.73     39.11 o 
   7   8   4      222.74      172.10     38.84 o 
   8   8   4       27.56       25.56     48.23 o 
   9   8   4      812.24      829.81     76.99 o 
  10   8   4      471.66      523.79     63.53 o 
  11   8   4      181.63      275.17     98.53 o 
  12   8   4       16.51      -24.73     41.85 o 
  13   8   4      649.98      656.18     96.46 o 
  14   8   4      128.95       82.34     51.35 o 
  15   8   4      380.95      359.06     63.68 o 
  16   8   4       36.32       68.95     41.72 o 
  17   8   4       91.27      133.04     69.54 o 
  18   8   4       11.14      -42.85     50.76 o 
  19   8   4       72.00      194.69     63.11 o 
  20   8   4       14.39       -2.13     56.49 o 
   1   9   4      603.27      633.32     74.41 o 
   2   9   4     1251.37     1314.54    106.01 o 
   3   9   4       60.35       44.60     46.02 o 
   4   9   4      447.15      338.88     60.71 o 
   5   9   4      179.48      183.08     96.10 o 
   6   9   4       62.80       86.66     37.32 o 
   7   9   4      329.67      241.13     41.92 o 
   8   9   4      354.73      381.34     54.40 o 
   9   9   4      240.76      254.77     44.85 o 
  10   9   4      284.65      304.66     48.12 o 
  11   9   4      116.43      131.33    118.63 o 
  12   9   4      620.73      624.41     72.95 o 
  13   9   4      185.33      182.65     56.83 o 
  14   9   4       96.92       75.52     53.50 o 
  15   9   4       28.24       59.21     53.18 o 
  16   9   4      119.30      152.24     58.82 o 
  17   9   4       93.37      149.44     59.87 o 
  18   9   4        0.24      -95.97     75.27 o 
  19   9   4      193.49      317.64    101.58 o 
   0  10   4      230.16      184.15     78.19 o 
   1  10   4      179.11      150.10     54.93 o 
   2  10   4      136.13      131.25     53.72 o 
   3  10   4       28.41       95.23     50.93 o 
   4  10   4      948.29     1009.80     96.78 o 
   5  10   4      160.86      217.90     59.05 o 
   6  10   4       45.47       83.92     51.70 o 
   7  10   4       32.98       67.29     89.76 o 
   8  10   4      309.67      402.73    140.67 o 
   9  10   4       12.47      -29.52     85.99 o 
  10  10   4      185.27      152.12     59.85 o 
  11  10   4      200.34      387.62    128.25 o 
  12  10   4      144.29       66.18     57.45 o 
  13  10   4       11.34       29.81     58.81 o 
  14  10   4       21.74      -17.54     75.76 o 
  15  10   4       66.73      139.82     92.32 o 
  16  10   4       79.00      239.93     98.41 o 
  17  10   4       47.05       40.92     89.15 o 
   1  11   4      569.81      737.15     86.66 o 
   2  11   4      150.60      181.45     74.78 o 
   3  11   4      784.58      869.19     92.79 o 
   4  11   4       39.29       71.31     54.20 o 
   5  11   4      276.27      346.17     70.37 o 
   6  11   4       60.92        6.95     55.32 o 
   7  11   4      675.05      652.14    157.97 o 
   8  11   4      255.81      249.24     65.77 o 
   9  11   4      162.20       99.61     60.34 o 
  10  11   4       54.32      111.55     61.75 o 
  11  11   4      539.32      651.19     91.54 o 
  12  11   4       60.31       86.67     64.90 o 
  13  11   4        7.42      -87.86     55.03 o 
  14  11   4       69.58       -7.31     63.11 o 
  15  11   4       56.30      -38.41    127.15 o 
  16  11   4       32.14       74.78     91.83 o 
   0  12   4     1146.78     1262.27    162.23 o 
   1  12   4       45.05      -23.13     53.55 o 
   2  12   4       52.43       64.78     59.51 o 
   3  12   4       29.47       70.04     60.04 o 
   4  12   4      615.55      621.65    110.71 o 
   5  12   4       95.23       69.72     58.73 o 
   6  12   4      396.91      378.72     75.32 o 
   7  12   4       49.35        1.77     89.88 o 
   8  12   4      348.88      329.59     74.44 o 
   9  12   4       88.00       76.64     67.35 o 
  10  12   4      131.63       68.10     64.82 o 
  11  12   4       19.78       58.55    122.16 o 
  12  12   4      132.93      105.41     69.00 o 
  13  12   4        0.42       65.82     68.94 o 
  14  12   4      161.18      114.24     96.46 o 
   1  13   4      154.50      167.52     66.60 o 
   2  13   4       64.20       12.06     59.94 o 
   3  13   4       93.79      195.93     68.11 o 
   4  13   4       65.11       -2.76     60.78 o 
   5  13   4       88.52       68.94     63.94 o 
   6  13   4       69.01       21.44     60.88 o 
   7  13   4       33.30       41.21     64.59 o 
   8  13   4       50.63      -38.78     66.50 o 
   9  13   4       52.01       57.38     70.64 o 
  10  13   4       29.86       21.49     71.98 o 
  11  13   4       92.82      163.81     75.10 o 
  12  13   4       87.43      143.47    106.94 o 
   0  14   4       26.06       68.20     94.02 o 
   1  14   4       15.77       -1.45     62.56 o 
   2  14   4       31.98       29.67    107.42 o 
   3  14   4        6.54       -6.45     64.35 o 
   4  14   4      117.79      -32.25     61.88 o 
   5  14   4       23.37      -36.12    134.46 o 
   6  14   4       14.91       -2.85     67.65 o 
   7  14   4       27.10       37.33     69.23 o 
   8  14   4       84.10      179.01     78.71 o 
   1  15   4       24.17       -7.00     68.96 o 
   2  15   4      202.70      190.36     77.58 o 
   4   0   5      292.28      285.00     55.54 o 
   6   0   5      198.87      209.24     35.17 o 
   8   0   5     1420.25     1453.25    136.65 o 
  10   0   5      400.51      331.77     73.56 o 
  12   0   5      134.49      111.08     60.90 o 
  14   0   5     1442.01     1427.43    148.10 o 
  16   0   5       27.95       50.67     65.28 o 
  18   0   5      986.85      942.93    128.13 o 
  20   0   5      106.13      181.96     87.20 o 
  22   0   5      251.03       -7.79     80.38 o 
   2   1   5     1042.05     1107.11    107.91 o 
   3   1   5     1150.61     1081.31     59.28 o 
   4   1   5     3792.42     3774.18    160.50 o 
   5   1   5      305.74      308.62     32.35 o 
   6   1   5     1846.78     1865.96    108.93 o 
   7   1   5      178.42      133.36     43.43 o 
   8   1   5     1708.39     1647.61     82.22 o 
   9   1   5      876.54      851.42     55.57 o 
  10   1   5     1366.93     1408.25     98.99 o 
  11   1   5      535.73      492.06     58.99 o 
  12   1   5       83.09       68.06     41.07 o 
  13   1   5      694.83      740.31    132.63 o 
  14   1   5      571.89      581.22     64.76 o 
  15   1   5       84.67       97.99     58.83 o 
  16   1   5      447.28      552.71    130.81 o 
  17   1   5      447.94      441.16     66.34 o 
  18   1   5       54.07       58.83     58.70 o 
  19   1   5       27.33      -28.81     63.82 o 
  20   1   5      244.71      290.59     67.96 o 
  21   1   5      127.73      240.59     64.56 o 
  22   1   5       26.47       24.29     57.06 o 
   1   2   5      235.98      229.70     28.48 o 
   2   2   5     6186.85     5815.83    298.61 o 
   3   2   5     2443.56     2361.87    132.24 o 
   4   2   5     2498.81     2634.16    139.41 o 
   5   2   5      724.40      634.80     96.34 o 
   6   2   5     5360.90     5436.16    260.73 o 
   7   2   5     2706.82     2698.44    148.91 o 
   8   2   5     1017.76     1039.00     75.64 o 
   9   2   5      248.43      225.78     45.70 o 
  10   2   5      530.58      682.54     56.50 o 
  11   2   5      290.27      291.19     46.37 o 
  12   2   5     1422.52     1595.98    188.66 o 
  13   2   5       22.84      113.81     45.32 o 
  14   2   5       93.50       94.66     45.46 o 
  15   2   5       91.16       76.33     47.58 o 
  16   2   5      317.04      456.36    122.16 o 
  17   2   5      307.01      375.50     90.37 o 
  18   2   5      161.69      239.23     59.41 o 
  19   2   5      126.58       14.78     61.51 o 
  20   2   5      116.51       81.35     56.00 o 
  21   2   5       43.69        7.20     53.56 o 
  22   2   5        8.20        6.93     56.22 o 
   0   3   5      734.60      713.13     59.67 o 
   1   3   5     1983.21     1954.65     94.02 o 
   2   3   5       59.80       66.76     23.07 o 
   3   3   5      695.21      759.18     47.12 o 
   4   3   5     2266.09     2228.22    122.50 o 
   5   3   5     1768.90     1865.26    113.30 o 
   6   3   5      872.03      945.11     68.74 o 
   7   3   5      424.76      408.05     48.92 o 
   8   3   5      901.17      912.87    133.00 o 
   9   3   5     2325.71     2215.40    131.29 o 
  10   3   5      362.12      405.08     49.13 o 
  11   3   5      105.94      143.14     39.69 o 
  12   3   5      439.17      473.10     81.20 o 
  13   3   5      273.69      380.63     59.25 o 
  14   3   5       47.50       69.96     47.76 o 
  15   3   5      440.31      421.45     61.73 o 
  16   3   5      335.02      442.82     72.22 o 
  17   3   5      204.48      165.68     56.15 o 
  18   3   5        0.07       55.99     50.03 o 
  19   3   5       48.24       57.35     52.48 o 
  20   3   5      127.41      163.97    140.31 o 
  21   3   5       28.51      -42.94     52.62 o 
  22   3   5       62.99       64.04     63.88 o 
   1   4   5      336.69      346.12     29.91 o 
   2   4   5      981.20      992.29     53.76 o 
   3   4   5      964.52      998.91     70.71 o 
   4   4   5      416.76      487.40     65.28 o 
   5   4   5       51.14       99.55     35.56 o 
   6   4   5      213.04      265.00     81.97 o 
   7   4   5     1090.04     1016.66     74.67 o 
   8   4   5      994.44     1042.81     89.52 o 
   9   4   5      409.00      405.45     52.01 o 
  10   4   5      314.33      271.58     47.17 o 
  11   4   5      518.02      622.84     97.07 o 
  12   4   5       81.58      104.27     35.95 o 
  13   4   5      740.12      731.48     59.59 o 
  14   4   5      230.94      258.97     45.02 o 
  15   4   5      351.96      387.56    155.90 o 
  16   4   5       37.42       -1.71     50.30 o 
  17   4   5       91.12       63.58     48.74 o 
  18   4   5       77.89      110.38     53.39 o 
  19   4   5      146.17       92.94     70.15 o 
  20   4   5       34.40       79.41     54.83 o 
  21   4   5       68.10       61.37    114.00 o 
   0   5   5     2504.97     2453.27    137.17 o 
   1   5   5     1320.84     1164.70     70.02 o 
   2   5   5      976.84      874.06     59.00 o 
   3   5   5       57.30       51.10     32.35 o 
   4   5   5     1358.01     1508.38    107.42 o 
   5   5   5     2030.01     2068.27    147.61 o 
   6   5   5      129.29      101.97     36.93 o 
   7   5   5      134.14       86.74     39.87 o 
   8   5   5     1088.83     1199.18     86.89 o 
   9   5   5      581.65      577.99     89.40 o 
  10   5   5      391.23      455.22     57.57 o 
  11   5   5      355.24      436.65     55.18 o 
  12   5   5      139.12      102.34     78.68 o 
  13   5   5      343.64      287.83     90.06 o 
  14   5   5      199.02      270.23     45.73 o 
  15   5   5       93.15       73.21     40.31 o 
  16   5   5       91.16      129.14     41.78 o 
  17   5   5      261.42      320.11     72.35 o 
  18   5   5       89.55       69.62     56.58 o 
  19   5   5      168.72       88.29     58.83 o 
  20   5   5       51.02      121.96     71.49 o 
  21   5   5       56.63       -5.00     57.11 o 
   1   6   5     1971.91     2074.33    101.84 o 
   2   6   5       12.28      -40.42     24.75 o 
   3   6   5     2586.64     2703.18    126.10 o 
   4   6   5       58.66       42.72     61.64 o 
   5   6   5      248.63      319.22     47.40 o 
   6   6   5      196.28      239.86     43.77 o 
   7   6   5     2694.39     2635.85    153.21 o 
   8   6   5       55.95       78.25     37.87 o 
   9   6   5      258.73      153.45     45.22 o 
  10   6   5       45.87       33.99     39.36 o 
  11   6   5      928.66      931.21    110.10 o 
  12   6   5      269.33      333.07     57.15 o 
  13   6   5      140.86      151.68     51.60 o 
  14   6   5        7.56       21.95     40.54 o 
  15   6   5      230.69      361.54     75.22 o 
  16   6   5       65.92       39.01     69.52 o 
  17   6   5      463.55      507.91     59.18 o 
  18   6   5       83.97       64.33     56.65 o 
  19   6   5       27.67       24.20     54.13 o 
  20   6   5        2.29        7.97    161.99 o 
   0   7   5      324.99      490.83     95.49 o 
   1   7   5      851.14      694.50    103.04 o 
   2   7   5      456.27      454.00    103.65 o 
   3   7   5      135.88      181.83     49.46 o 
   4   7   5      526.84      492.27     48.30 o 
   5   7   5      714.04      696.16     66.60 o 
   6   7   5       89.60      115.97     34.48 o 
   7   7   5      540.37      487.66     61.14 o 
   8   7   5      502.13      533.56     62.66 o 
   9   7   5      837.16      915.24     78.69 o 
  10   7   5       79.46      131.71     51.52 o 
  11   7   5      241.69      210.78    137.26 o 
  12   7   5       53.48       84.88     48.28 o 
  13   7   5      122.14      141.79     65.89 o 
  14   7   5      238.35      276.06     62.91 o 
  15   7   5      446.84      554.23     60.74 o 
  16   7   5       53.20       65.78     57.59 o 
  17   7   5        9.27       37.75     43.57 o 
  18   7   5      130.45      133.25     53.62 o 
  19   7   5      152.39      116.87     64.79 o 
   1   8   5       36.42       34.63     46.54 o 
   2   8   5      215.96      209.98     55.53 o 
   3   8   5      351.92      394.35     65.62 o 
   4   8   5      452.96      459.89     50.64 o 
   5   8   5       83.88      114.49     80.84 o 
   6   8   5       93.98      125.40     39.05 o 
   7   8   5       38.30       19.08     36.61 o 
   8   8   5        0.95      -12.48     34.95 o 
   9   8   5      242.95      249.91     53.95 o 
  10   8   5      151.99      151.55     49.29 o 
  11   8   5       24.09       29.96     48.84 o 
  12   8   5       83.68       84.36     50.76 o 
  13   8   5      304.20      328.44     62.47 o 
  14   8   5       53.74       28.78     55.44 o 
  15   8   5      130.62      136.71     58.99 o 
  16   8   5       18.30       -8.48     45.17 o 
  17   8   5       63.59       85.48     48.64 o 
  18   8   5      101.99      167.52     52.97 o 
   0   9   5       37.87      -28.26     63.33 o 
   1   9   5      641.57      702.09     83.34 o 
   2   9   5       80.45       63.47     52.39 o 
   3   9   5      175.49      227.53    159.79 o 
   4   9   5      146.93      116.44     56.15 o 
   5   9   5     1401.46     1317.82     84.97 o 
   6   9   5      179.23      203.21     45.47 o 
   7   9   5       61.13       79.80     39.90 o 
   8   9   5      115.08       55.57     51.79 o 
   9   9   5      344.34      458.53     57.56 o 
  10   9   5       17.64       36.95     41.45 o 
  11   9   5      249.37      306.21     62.02 o 
  12   9   5      150.56       98.07     65.53 o 
  13   9   5      226.16      203.29     82.33 o 
  14   9   5        6.16       72.34     57.62 o 
  15   9   5      111.71      144.67     61.84 o 
  16   9   5       86.06       99.81     50.06 o 
  17   9   5      119.78      100.29     51.67 o 
   1  10   5      167.96      109.39     59.44 o 
   2  10   5      697.78      721.87     88.18 o 
   3  10   5      537.56      606.98     82.37 o 
   4  10   5       69.38       82.23     57.48 o 
   5  10   5       12.59       88.70    128.37 o 
   6  10   5      387.72      314.54     88.06 o 
   7  10   5      655.65      769.65     68.88 o 
   8  10   5      602.03      590.62     63.49 o 
   9  10   5       29.69        4.40     42.42 o 
  10  10   5      110.57      183.27     49.03 o 
  11  10   5      187.41      126.10     58.29 o 
  12  10   5      169.83      220.90     53.69 o 
  13  10   5       46.08      112.61     55.45 o 
  14  10   5       66.40      100.40     52.39 o 
  15  10   5       27.90      -11.63     74.05 o 
   0  11   5        7.67     -138.60     70.64 o 
   1  11   5      151.40      165.34     67.20 o 
   2  11   5      126.40      139.37     62.76 o 
   3  11   5       56.10       32.57     61.14 o 
   4  11   5      200.23      205.17     70.76 o 
   5  11   5       19.01       42.04     60.22 o 
   6  11   5      385.46      382.45     77.11 o 
   7  11   5       59.54       57.72     61.73 o 
   8  11   5       45.03       98.02     65.16 o 
   9  11   5       13.77       -0.39     62.38 o 
  10  11   5       87.72        8.17     67.17 o 
  11  11   5       34.54       86.19     90.25 o 
  12  11   5        8.35       31.96     75.03 o 
  13  11   5      113.07       88.24     70.82 o 
  14  11   5       55.74      -73.35     64.53 o 
   1  12   5       11.39       10.38     61.05 o 
   2  12   5      171.97      224.72     74.75 o 
   3  12   5       88.27       23.73     83.31 o 
   4  12   5      155.43       96.27     66.94 o 
   5  12   5        9.79       -6.23     60.66 o 
   6  12   5        8.50      -43.85     57.17 o 
   7  12   5       17.14       40.80    100.85 o 
   8  12   5       19.20       32.69     67.22 o 
   9  12   5       23.95      -80.31    126.79 o 
  10  12   5       59.78      -25.72     66.66 o 
  11  12   5        4.12      -29.42     64.37 o 
   0  13   5      293.42      -21.68     91.35 o 
   1  13   5       73.41       40.72     87.08 o 
   2  13   5       58.87      146.69     71.31 o 
   3  13   5       65.63       72.32     68.98 o 
   4  13   5       28.43      -50.50     62.50 o 
   5  13   5       52.93       37.76     66.24 o 
   6  13   5       71.54       99.94     73.52 o 
   7  13   5       14.48       74.38     67.45 o 
   8  13   5       29.40       27.46     71.56 o 
   1  14   5        9.63      -41.27    148.71 o 
   2  14   5      118.84      108.47     74.31 o 
   3  14   5       22.00       13.76    110.47 o 
   2   0   6      842.98      944.15    103.52 o 
   4   0   6     5715.72     5575.73    401.68 o 
   6   0   6      576.11      550.51     85.74 o 
   8   0   6      408.35      334.20     76.97 o 
  10   0   6     2052.44     2166.47    188.78 o 
  12   0   6      736.36      613.84    105.23 o 
  14   0   6     1051.61     1274.70    141.52 o 
  16   0   6      219.13       80.38     78.44 o 
  18   0   6       68.97      110.10     90.37 o 
  20   0   6       65.51      105.47     93.78 o 
   1   1   6     2947.46     2797.37    227.02 o 
   2   1   6     2666.85     2728.95    148.29 o 
   3   1   6      370.82      375.91     49.40 o 
   4   1   6      540.30      529.96     58.74 o 
   5   1   6       54.22        2.55     44.45 o 
   6   1   6      194.13      248.75     45.33 o 
   7   1   6      436.25      524.26     88.91 o 
   8   1   6     1362.67     1447.47     99.62 o 
   9   1   6       43.98       10.93     41.27 o 
  10   1   6        3.80       10.97     40.52 o 
  11   1   6      690.33      689.61    152.73 o 
  12   1   6      884.89      909.33     83.59 o 
  13   1   6      119.05      111.14     88.54 o 
  14   1   6      114.86       68.53     50.87 o 
  15   1   6      479.40      533.89     72.53 o 
  16   1   6      123.29      224.98     61.59 o 
  17   1   6       31.33       24.65     90.25 o 
  18   1   6      141.11      175.82     66.45 o 
  19   1   6       25.02        0.39     91.47 o 
  20   1   6        5.28        7.36     57.87 o 
   0   2   6     2974.82     2683.53    156.87 o 
   1   2   6       95.48      114.73     30.29 o 
   2   2   6      117.08       90.47     34.30 o 
   3   2   6      733.69      839.33     77.46 o 
   4   2   6      392.20      519.91     55.42 o 
   5   2   6      333.42      322.93     46.76 o 
   6   2   6     1199.45     1339.72     92.23 o 
   7   2   6       26.39      -49.85     34.44 o 
   8   2   6       85.72       96.22     58.22 o 
   9   2   6       37.34       28.31     41.40 o 
  10   2   6      555.84      610.35     67.80 o 
  11   2   6      472.82      509.84     73.93 o 
  12   2   6      539.36      505.47     66.49 o 
  13   2   6       12.41      -28.46     45.38 o 
  14   2   6       12.03       12.90     52.41 o 
  15   2   6       72.37       63.81     54.48 o 
  16   2   6      430.79      474.72     74.58 o 
  17   2   6       21.64       46.07     54.99 o 
  18   2   6       20.25       -2.89     55.71 o 
  19   2   6        1.61       -4.86     59.02 o 
  20   2   6      212.92      247.33     72.14 o 
   1   3   6      136.41      167.44     29.89 o 
   2   3   6     1363.84     1308.69     89.72 o 
   3   3   6     1100.42      977.03    206.81 o 
   4   3   6      352.45      459.69     55.56 o 
   5   3   6      227.78      238.42     44.65 o 
   6   3   6      763.72      778.25     70.84 o 
   7   3   6      331.40      299.04     50.66 o 
   8   3   6     1029.56     1101.17     89.88 o 
   9   3   6      341.84      290.28     82.33 o 
  10   3   6       64.09       28.33     43.24 o 
  11   3   6       33.51      107.86     49.45 o 
  12   3   6      534.67      712.17     78.47 o 
  13   3   6      251.53      284.67     58.59 o 
  14   3   6       34.37        4.20     48.94 o 
  15   3   6      182.60      145.18     90.37 o 
  16   3   6      194.26      213.44     62.81 o 
  17   3   6       14.87      -18.72     52.86 o 
  18   3   6      178.71      263.22     66.64 o 
  19   3   6      139.21      174.31     63.94 o 
  20   3   6       61.28      139.03     68.12 o 
   0   4   6     1080.36     1054.49    129.35 o 
   1   4   6     2833.88     2978.35    137.26 o 
   2   4   6      172.62      180.04     61.15 o 
   3   4   6      210.49      278.84     64.92 o 
   4   4   6     1449.68     1494.36    130.69 o 
   5   4   6     1081.01     1111.44     86.73 o 
   6   4   6       21.31        1.50     38.49 o 
   7   4   6       15.14       18.96     87.94 o 
   8   4   6       10.14       22.92     40.45 o 
   9   4   6      927.38      804.84     75.15 o 
  10   4   6      747.89      934.82     80.45 o 
  11   4   6      140.44      133.92     41.73 o 
  12   4   6      127.91       83.75     49.59 o 
  13   4   6      275.41      208.60     60.31 o 
  14   4   6      456.28      427.17     68.67 o 
  15   4   6      224.10      204.74     62.70 o 
  16   4   6       39.91        5.99     52.40 o 
  17   4   6       72.58       98.46     72.95 o 
  18   4   6      153.95      147.65     63.82 o 
  19   4   6       60.43      222.62     67.00 o 
   1   5   6     1232.81     1261.25    183.06 o 
   2   5   6      324.09      330.56     77.00 o 
   3   5   6      544.87      548.25     56.08 o 
   4   5   6       56.90       83.87     48.72 o 
   5   5   6       14.99       43.67     38.90 o 
   6   5   6      343.29      345.05     55.21 o 
   7   5   6     1115.30     1118.08     88.61 o 
   8   5   6      186.61      149.64     45.99 o 
   9   5   6      338.42      394.77     56.49 o 
  10   5   6      132.82      103.80     47.59 o 
  11   5   6       73.76      103.63     48.49 o 
  12   5   6      109.37       84.14     49.09 o 
  13   5   6      473.11      533.46    114.61 o 
  14   5   6      301.56      372.19     64.40 o 
  15   5   6       48.21      -25.65     53.43 o 
  16   5   6       18.28       50.04     56.60 o 
  17   5   6      100.94      125.05     62.33 o 
  18   5   6       18.01       83.92     62.62 o 
  19   5   6       32.04        8.64     86.72 o 
   0   6   6      598.38      497.16    101.09 o 
   1   6   6      293.45      236.35     95.85 o 
   2   6   6        3.10      -39.32     42.92 o 
   3   6   6      392.35      347.09     64.60 o 
   4   6   6       13.13       14.47     34.75 o 
   5   6   6      906.02     1008.44     71.09 o 
   6   6   6      198.30      198.97     98.53 o 
   7   6   6      134.91      179.73     45.55 o 
   8   6   6       58.41       14.92     42.35 o 
   9   6   6      236.77      244.70     51.62 o 
  10   6   6       38.08        2.54     40.28 o 
  11   6   6      373.11      257.31     57.85 o 
  12   6   6       19.15      -13.77     47.37 o 
  13   6   6       56.86       67.38     52.02 o 
  14   6   6       57.69       25.66     44.19 o 
  15   6   6      266.40      313.10    118.75 o 
  16   6   6        8.13      -54.82     52.38 o 
  17   6   6       60.61       12.34     57.57 o 
  18   6   6       49.05      132.54     66.27 o 
   1   7   6       81.22       60.46     56.88 o 
   2   7   6      315.81      272.92     63.70 o 
   3   7   6     1807.86     1820.88    135.77 o 
   4   7   6       28.31       53.57     50.85 o 
   5   7   6      138.78      149.51     41.15 o 
   6   7   6      579.76      619.61     65.87 o 
   7   7   6      656.13      661.47     76.49 o 
   8   7   6      166.98       62.09     46.52 o 
   9   7   6       88.91      113.58     56.27 o 
  10   7   6       71.40       42.11     49.45 o 
  11   7   6      346.15      420.40     64.38 o 
  12   7   6       59.85       22.40     49.05 o 
  13   7   6      341.05      495.85    116.44 o 
  14   7   6      192.81      229.17     52.53 o 
  15   7   6       37.30        2.96     48.97 o 
  16   7   6       88.89       98.26     60.34 o 
  17   7   6       53.48       28.30     79.53 o 
   0   8   6     1130.58     1247.41    163.45 o 
   1   8   6      738.79      767.26     90.33 o 
   2   8   6       68.33      103.33     59.77 o 
   3   8   6      342.18      369.70     71.03 o 
   4   8   6       66.27        0.75     52.85 o 
   5   8   6      987.97     1129.30    110.07 o 
   6   8   6      114.34      155.07     58.98 o 
   7   8   6      119.30      160.74     45.96 o 
   8   8   6       80.47      133.38     44.83 o 
   9   8   6     1316.04     1260.88    108.96 o 
  10   8   6       15.14      -33.27     48.54 o 
  11   8   6      177.05      136.07     56.81 o 
  12   8   6       11.99       24.43     52.60 o 
  13   8   6      231.14      274.22     64.59 o 
  14   8   6       39.86        0.87     54.66 o 
  15   8   6       92.56       94.90     69.68 o 
  16   8   6       23.59       51.05     64.85 o 
   1   9   6      259.52      247.77     71.06 o 
   2   9   6      586.50      687.67     91.63 o 
   3   9   6      104.99      157.78    124.23 o 
   4   9   6        6.56      -80.51     81.11 o 
   5   9   6      163.57      213.14     70.88 o 
   6   9   6      515.06      461.87     95.97 o 
   7   9   6      155.26      104.19     66.07 o 
   8   9   6      144.03      109.21     46.24 o 
   9   9   6       87.31      114.99     47.62 o 
  10   9   6       80.26      152.73     65.17 o 
  11   9   6       20.61       -6.91     44.19 o 
  12   9   6       63.89       64.20     58.56 o 
  13   9   6       63.11       46.70     57.62 o 
  14   9   6       58.89       55.87     93.05 o 
   0  10   6      176.34      176.84     93.05 o 
   1  10   6       62.05      115.82     63.43 o 
   2  10   6       51.19       15.29     62.29 o 
   3  10   6        1.05       10.73     58.16 o 
   4  10   6       76.96       49.52     66.38 o 
   5  10   6      103.77       67.36     65.64 o 
   6  10   6        6.32       16.17     61.21 o 
   7  10   6       44.03       18.06     59.67 o 
   8  10   6       50.10       96.30     71.25 o 
   9  10   6       72.02       79.48     66.06 o 
  10  10   6       80.38       64.03     51.90 o 
  11  10   6      170.58      319.01     60.80 o 
  12  10   6       51.39       27.64     52.37 o 
  13  10   6        8.62       13.13     50.41 o 
   1  11   6      121.60      146.52     70.00 o 
   2  11   6      181.61      145.23     69.55 o 
   3  11   6      236.43      356.28     81.91 o 
   4  11   6       11.19       55.30     66.22 o 
   5  11   6       91.73       99.50     70.74 o 
   6  11   6       12.53        0.45     64.61 o 
   7  11   6       29.67       27.85     66.31 o 
   8  11   6      114.81      171.31     73.70 o 
   9  11   6       99.90      -10.30     68.96 o 
  10  11   6       27.04       58.90     73.57 o 
   0  12   6      571.08      567.32    132.27 o 
   1  12   6       14.34       99.43     80.75 o 
   2  12   6       11.33       86.65     71.22 o 
   3  12   6       61.56       78.61     70.53 o 
   4  12   6      133.90      140.88     74.00 o 
   5  12   6       16.60       -4.38     90.37 o 
   6  12   6       79.84      153.30     80.17 o 
   7  12   6       37.42       18.71     76.19 o 
   4   0   7     1014.63     1308.31    132.51 o 
   6   0   7     1602.00     1710.23    163.45 o 
   8   0   7     1936.37     1873.92    171.73 o 
  10   0   7      255.70      398.27     90.13 o 
  12   0   7      165.78      167.35     81.60 o 
  14   0   7      664.88      597.03    114.49 o 
  16   0   7       52.56       57.73     86.96 o 
  18   0   7       44.30       73.32     98.90 o 
   0   1   7      484.25      500.09     80.14 o 
   1   1   7      847.02      865.28    166.37 o 
   2   1   7      479.90      420.67     58.89 o 
   3   1   7       96.24       15.35     60.90 o 
   4   1   7      510.07      780.21    101.09 o 
   5   1   7      252.66      154.68     68.20 o 
   6   1   7     1201.08     1211.85     95.05 o 
   7   1   7       24.27      -42.28     41.55 o 
   8   1   7      175.69      200.13     52.84 o 
   9   1   7      356.69      409.32     81.60 o 
  10   1   7      644.95      601.68     74.66 o 
  11   1   7      303.37      269.07     69.30 o 
  12   1   7      106.16      214.34     74.54 o 
  13   1   7      155.57      151.83     59.77 o 
  14   1   7      323.07      452.65     75.18 o 
  15   1   7        2.80      -27.36     53.12 o 
  16   1   7      116.00      126.55     67.33 o 
  17   1   7       85.46      165.53     91.95 o 
  18   1   7       70.57       84.99     67.52 o 
   1   2   7       88.10       49.34     44.23 o 
   2   2   7     1603.84     1721.15    115.03 o 
   3   2   7      247.42      264.77     52.72 o 
   4   2   7     1373.47     1506.13    106.42 o 
   5   2   7        5.83      151.51     61.87 o 
   6   2   7      977.36      893.48    115.22 o 
   7   2   7      269.58      252.36     78.19 o 
   8   2   7      540.32      576.09     72.16 o 
   9   2   7       72.22      174.32     55.36 o 
  10   2   7      234.68      317.70     62.01 o 
  11   2   7       85.73      127.14     67.11 o 
  12   2   7      944.90     1141.56     97.37 o 
  13   2   7       68.28      158.55     61.81 o 
  14   2   7      203.45      146.38     61.83 o 
  15   2   7       42.43      110.24     63.13 o 
  16   2   7      413.22      335.37     72.91 o 
  17   2   7       70.98       58.52     95.73 o 
   0   3   7      494.24      474.02     95.00 o 
   1   3   7      862.27      857.16     65.60 o 
   2   3   7       46.87       24.80     42.72 o 
   3   3   7      174.98      145.33     48.91 o 
   4   3   7      275.27      229.94     57.61 o 
   5   3   7      825.76      777.76     75.92 o 
   6   3   7      449.37      448.19     79.65 o 
   7   3   7      173.43      152.24     73.08 o 
   8   3   7        7.87       65.53     65.28 o 
   9   3   7      845.95      861.13     86.56 o 
  10   3   7      386.18      400.44     65.59 o 
  11   3   7       79.71       -9.06     52.14 o 
  12   3   7       51.76       22.12     53.45 o 
  13   3   7      119.27      215.06     62.42 o 
  14   3   7      113.62      110.66     85.13 o 
  15   3   7      202.95      150.26    160.77 o 
  16   3   7       67.05      -53.09     56.94 o 
  17   3   7      154.15      117.93     68.27 o 
   1   4   7      175.02      159.97     56.50 o 
   2   4   7      205.28      189.34     57.61 o 
   3   4   7      339.47      430.56     54.34 o 
   4   4   7       29.64      -15.68     39.44 o 
   5   4   7       73.17      133.66     49.13 o 
   6   4   7       64.91       71.90     47.00 o 
   7   4   7      234.07      245.98     55.60 o 
   8   4   7      272.38      327.38     83.31 o 
   9   4   7      168.05      118.14     73.08 o 
  10   4   7       22.12       28.01     70.15 o 
  11   4   7       75.92       34.23    114.49 o 
  12   4   7       70.81      113.32     59.09 o 
  13   4   7      221.80       43.46     59.25 o 
  14   4   7      116.92      125.31     63.38 o 
  15   4   7       36.05       22.75     60.37 o 
  16   4   7       18.87       67.08     64.37 o 
   0   5   7      604.64      456.48    103.52 o 
   1   5   7      320.00      385.76     70.95 o 
   2   5   7       26.00       53.90     50.35 o 
   3   5   7        8.21        3.65     47.88 o 
   4   5   7      565.34      602.45     80.01 o 
   5   5   7      632.86      656.40     72.44 o 
   6   5   7      106.57      104.06     50.42 o 
   7   5   7      101.45       74.83     50.39 o 
   8   5   7      397.35      529.15    141.89 o 
   9   5   7      170.77      192.20     84.04 o 
  10   5   7      378.76      449.91     90.13 o 
  11   5   7      278.82      362.46     89.40 o 
  12   5   7       53.68       80.99     57.16 o 
  13   5   7       79.77      124.08     84.77 o 
  14   5   7      134.02      129.31    117.17 o 
  15   5   7      166.34      170.53     67.40 o 
  16   5   7       32.03      -13.39     62.02 o 
   1   6   7      609.44      598.76     85.77 o 
   2   6   7       56.24       88.83     57.53 o 
   3   6   7      830.45      981.37    100.09 o 
   4   6   7        7.68       20.46     52.96 o 
   5   6   7      181.40      172.78     63.28 o 
   6   6   7       47.89       75.28     42.29 o 
   7   6   7     1632.97     1951.38    195.36 o 
   8   6   7        9.51        0.95     47.31 o 
   9   6   7      194.21      218.55     59.23 o 
  10   6   7       48.04       22.13     52.44 o 
  11   6   7      524.54      490.59    115.34 o 
  12   6   7        4.84       84.53     73.08 o 
  13   6   7       27.22      -12.59     55.83 o 
  14   6   7       15.29      103.21     60.60 o 
  15   6   7      156.84      135.91     65.82 o 
   0   7   7      207.67      180.01     96.22 o 
   1   7   7      396.71      385.80    152.00 o 
   2   7   7       22.97        1.16     56.54 o 
   3   7   7       54.19       66.43    102.79 o 
   4   7   7      263.29      393.07     77.02 o 
   5   7   7      244.89      338.71     75.52 o 
   6   7   7       25.52      -59.61     53.23 o 
   7   7   7       73.95       51.75     60.85 o 
   8   7   7      278.19      279.76     52.93 o 
   9   7   7      387.60      465.18     72.54 o 
  10   7   7       44.67       96.67     54.86 o 
  11   7   7       51.53       11.06     56.32 o 
  12   7   7       37.67      -35.35     55.03 o 
  13   7   7       29.90       -3.41     72.10 o 
  14   7   7       41.65      145.07     64.76 o 
   1   8   7      126.45      103.58     63.06 o 
   2   8   7      143.47       76.94     65.88 o 
   3   8   7      442.24      575.19     89.83 o 
   4   8   7       24.10       45.53     63.79 o 
   5   8   7       85.03       54.33     63.28 o 
   6   8   7       26.44       23.69     63.77 o 
   7   8   7      150.82       90.07    135.43 o 
   8   8   7        0.16        1.91     60.07 o 
   9   8   7       35.12       18.37     64.00 o 
  10   8   7       60.14       44.85     50.35 o 
  11   8   7       33.95       59.25     56.50 o 
  12   8   7        3.73      -54.80     55.27 o 
   0   9   7       82.28      173.92    107.67 o 
   1   9   7      299.75      484.84     88.22 o 
   2   9   7        1.35      -38.48     72.83 o 
   3   9   7       50.92      135.70     71.41 o 
   4   9   7      111.25      162.46     82.82 o 
   5   9   7      448.97      441.42     85.80 o 
   6   9   7       11.20       89.66     70.49 o 
   7   9   7       88.37       77.28     68.87 o 
   8   9   7       91.01       90.52    145.67 o 
   9   9   7       60.79       27.25     65.48 o 
  10   9   7       47.57       71.21     72.98 o 
  11   9   7       20.59       42.49     53.55 o 
   1  10   7       87.39      101.93     71.73 o 
   2  10   7      287.18      400.56     87.67 o 
   3  10   7      122.23      198.28     77.49 o 
   4  10   7       19.74       58.48     71.55 o 
   5  10   7       66.07       38.81     85.50 o 
   6  10   7       72.02      180.21    148.95 o 
   7  10   7      367.70      512.62     97.04 o 
   8  10   7       83.80       82.56    156.02 o 
   0  11   7      133.48      155.90    118.38 o 
   1  11   7       26.71       30.17     76.03 o 
   2  11   7       51.04       36.09     72.62 o 
   3  11   7        1.36      190.99     82.33 o 
   4  11   7      185.40      289.18     90.33 o 
   2   0   8      271.76      165.15     75.03 o 
   4   0   8     1502.26     1564.57    163.93 o 
   6   0   8      332.54      529.56    101.33 o 
   8   0   8      559.98      664.75    112.54 o 
  10   0   8      512.90      652.33    120.33 o 
  12   0   8      118.63      237.01     97.92 o 
  14   0   8      339.82      405.09    113.27 o 
   1   1   8      293.32      227.72     58.72 o 
   2   1   8      807.88      753.66    111.32 o 
   3   1   8      262.74      141.77     73.32 o 
   4   1   8      112.15      177.82     56.67 o 
   5   1   8       22.12      -13.09     66.38 o 
   6   1   8      143.55       -5.92     49.89 o 
   7   1   8      444.19      457.32     73.21 o 
   8   1   8      542.55      474.96     72.42 o 
   9   1   8       76.81       88.88     60.58 o 
  10   1   8       12.72      -98.63     49.42 o 
  11   1   8      116.20      178.77     64.07 o 
  12   1   8      331.77      278.93    128.01 o 
  13   1   8       56.66       59.18     62.44 o 
  14   1   8       58.08      114.46     79.29 o 
   0   2   8      857.45      654.76    118.63 o 
   1   2   8       84.08      -23.38     75.27 o 
   2   2   8      101.51       91.10     78.92 o 
   3   2   8       63.03      119.85     73.32 o 
   4   2   8      156.24       97.92     68.69 o 
   5   2   8       80.43       94.76     69.91 o 
   6   2   8      200.16      144.29     91.22 o 
   7   2   8       54.85       33.51     53.66 o 
   8   2   8       32.73       40.31     55.10 o 
   9   2   8       23.07       26.48    102.92 o 
  10   2   8      491.54      452.29     87.69 o 
  11   2   8       69.43      165.90     88.79 o 
  12   2   8       79.54       53.05     63.12 o 
  13   2   8       40.88      108.62     68.33 o 
  14   2   8       77.55        3.54     62.98 o 
   1   3   8       81.67       48.41     57.33 o 
   2   3   8     1055.54     1114.80    107.82 o 
   3   3   8      116.85      111.56     85.74 o 
   4   3   8       88.85      165.64     76.97 o 
   5   3   8       11.20      -98.41     58.22 o 
   6   3   8      499.20      492.54     95.24 o 
   7   3   8      158.17      127.40     73.56 o 
   8   3   8      310.70      252.63    101.82 o 
   9   3   8      134.05      283.26     69.68 o 
  10   3   8      100.39      134.68     62.01 o 
  11   3   8        1.41        3.08     56.80 o 
  12   3   8      218.13      190.76     67.10 o 
  13   3   8      103.02       90.99     84.40 o 
   0   4   8       91.13       45.06     82.33 o 
   1   4   8      423.81      515.72     82.89 o 
   2   4   8      103.74       30.91     57.34 o 
   3   4   8      421.33      508.97     99.26 o 
   4   4   8      345.63      256.07     68.98 o 
   6   4   8      279.60      285.24     85.50 o 
   7   4   8       29.77       36.05     73.08 o 
   8   4   8       92.81      102.31     79.41 o 
   9   4   8      368.85      306.44    101.70 o 
  10   4   8      184.89      211.42     69.43 o 
  11   4   8      149.42      199.65     70.79 o 
  12   4   8       48.41      145.37     66.02 o 
  13   4   8      126.42       93.63     66.76 o 
   1   5   8      324.35      181.10    110.71 o 
   2   5   8      100.00        6.70     59.39 o 
   3   5   8      535.02      495.51     88.54 o 
   4   5   8       69.33      -37.07     84.89 o 
   5   5   8        8.24       34.94     62.04 o 
   6   5   8       72.56      219.23     99.38 o 
   7   5   8      284.80      340.54     91.83 o 
   8   5   8       28.88      -19.49     68.69 o 
   9   5   8       40.61       52.62     75.27 o 
  10   5   8       24.98      -16.08     77.22 o 
  11   5   8      116.57      -12.77     66.99 o 
  12   5   8       20.90       19.72     63.21 o 
   0   6   8       42.69       12.91     87.69 o 
   1   6   8      325.14      459.94    192.56 o 
   2   6   8        6.98      -29.19    105.96 o 
   3   6   8       40.68       75.88     88.91 o 
   4   6   8       42.21      109.11     67.33 o 
   5   6   8      164.00       30.04     96.34 o 
   6   6   8       28.25      -45.30     76.12 o 
   7   6   8       31.98       72.59     69.81 o 
   9   6   8       30.98       12.18     77.70 o 
  10   6   8       11.43      -90.86     67.23 o 
  11   6   8      223.98      262.83     89.40 o 
   1   7   8      138.19      122.75     73.41 o 
   2   7   8      107.58       21.82     67.86 o 
   3   7   8      367.94      369.20     83.73 o 
   4   7   8        3.98       31.03     67.16 o 
   5   7   8       16.49       20.01     65.04 o 
   6   7   8      143.85      104.23     94.15 o 
   7   7   8      167.49       14.70    218.50 o 
   8   7   8       16.60       36.02     69.74 o 
   9   7   8       79.42      -42.14    103.52 o 
   0   8   8      110.31      276.23    116.19 o 
   1   8   8      239.15      122.16    115.70 o 
   2   8   8        3.75      -56.02     66.51 o 
   3   8   8      107.65      163.91     88.79 o 
   4   8   8       21.74       52.80     86.23 o 
   5   8   8      223.94      176.31    111.56 o 
   6   8   8       28.58       25.30     71.10 o 
   7   8   8       29.83       12.87     74.88 o 
   1   9   8       50.36      120.27     82.33 o 
   2   9   8       50.66       56.97     75.62 o 
   3   9   8       94.43      164.58     80.54 o 
   4   0   9      166.77      151.27     87.45 o 
   6   0   9      367.60      494.24    117.90 o 
   8   0   9       91.11      188.29     95.97 o 
   2   1   9       37.81        0.24     81.60 o 
   3   1   9       35.13      -72.35     77.22 o 
   4   1   9      567.50      480.29     79.28 o 
   5   1   9       40.32      -25.07     75.39 o 
   6   1   9      182.61      222.34     68.34 o 
   7   1   9        1.85       -5.31     61.59 o 
   8   1   9       89.39       62.54     59.36 o 
   9   1   9      139.44      146.91     68.53 o 
   3   2   9       95.52      -16.56     86.47 o 
   4   2   9      143.59      123.50     91.35 o 
   5   2   9       28.51       53.06     64.55 o 
   6   2   9      282.43      296.15     76.12 o 
   7   2   9      117.26       83.80     64.68 o 
   8   2   9      138.72      181.62     69.15 o 
   2   3   9       86.58     -165.15     83.55 o 
   3   3   9       59.19        7.55     90.61 o 
   4   3   9       68.81       -3.41     90.61 o 
   6   3   9      113.74      -34.59     84.04 o 
   7   3   9       20.00       55.09     69.42 o 
   8   3   9       32.23      127.07     67.56 o 
   1   4   9      119.59      232.14    106.69 o 
   2   4   9       69.28      126.91    104.50 o 
   3   4   9      241.76      251.87    115.70 o 
   4   4   9        9.54       96.95    104.74 o 
   5   4   9       40.41       40.44     93.78 o 
   6   4   9      106.51      113.27    105.96 o 
   0   5   9      169.34      206.08    111.56 o 
   1   5   9      150.93      167.19     76.27 o 
   2   5   9        0.40      -20.21     63.36 o 
   3   5   9       62.60      169.05    108.40 o 
   4   5   9      231.83      248.46    118.63 o 
                                                 
